# Supplementary material for: Combinatorial effects on gene expression at the Lbx1/Fgf8 locus resolve split-hand/foot malformation type 3
Source: Nat Commun. 2023 Mar 17;14:1475. doi: 10.1038/s41467-023-37057-z (PMC10020157; doi:10.1038/s41467-023-37057-z)
Supplement: Supplementary file 4 — Supplementary Dataset 1 [file 41467_2023_37057_MOESM4_ESM.xlsx]

## Sheet: Dup
Supplementary Data 1: Deseq analysis from bulk RNAseq, significant DEG (p-value< 0.05)- Dup
Genes	baseMean	log2FoldChange	lfcSE	stat	pvalue	padj
Btrc	4135.69	1.04608	0.0803211	13.0237	8.9741e-39	1.42123e-34
Dpcd	1208.91	1.11468	0.114665	9.72116	2.44974e-22	1.93983e-18
Poll	1362.2	1.02414	0.112141	9.13267	6.68334e-20	3.52813e-16
Fbxw4	877.628	1.09784	0.128606	8.53648	1.38376e-17	5.47865e-14
ENSMUSG00000073777	7758.62	-0.662712	0.0783532	-8.45801	2.71977e-17	8.61459e-14
Alad	2161.05	0.806666	0.0991489	8.1359	4.08893e-16	1.07927e-12
Tmem68	627.195	-0.994487	0.159849	-6.22142	4.9268e-10	1.11465e-06
Ambn	72.6633	2.51367	0.438102	5.73764	9.60023e-09	1.90049e-05
Syne2	7775.18	-0.388985	0.0759757	-5.11987	3.05751e-07	0.00053802
Malat1	20612.3	-0.510388	0.101451	-5.03089	4.88215e-07	0.000732024
Kmt2d	10566	-0.352969	0.0702693	-5.0231	5.08446e-07	0.000732024
Sgol2a	4163.79	0.417439	0.0855627	4.87874	1.06763e-06	0.00140901
Atp10d	478.565	0.920908	0.194077	4.74506	2.08449e-06	0.00253939
Lbx1	388.449	1.07571	0.22844	4.70895	2.48994e-06	0.00281665
Ubr4	14600	-0.315372	0.0684016	-4.6106	4.01516e-06	0.00423921
Gm6548	1539.4	-0.503715	0.111282	-4.52649	5.99726e-06	0.00593616
Orm2	23.108	3.93866	0.87528	4.49988	6.79911e-06	0.00633397
Zfp781	991.353	-0.627884	0.14322	-4.38404	1.16499e-05	0.01025
Slc4a1	5023.91	0.501587	0.116493	4.30574	1.66429e-05	0.0138723
Gt(ROSA)26Sor	500.29	-0.775552	0.19102	-4.06006	4.90603e-05	0.0388484
Pdzd2	3250.63	-0.397607	0.0993093	-4.00373	6.23526e-05	0.0470228
Hdhd3	210.362	1.00536	0.254713	3.94703	7.91273e-05	0.0569608
A730008H23Rik	550.1	-0.622216	0.158206	-3.93295	8.391e-05	0.0577775
Smarca5-ps	698.59	-0.604342	0.155673	-3.88211	0.000103552	0.0683315
Zfp781_copy2	1008.58	-0.488576	0.126619	-3.85864	0.000114018	0.0722283
AK031468_gene	71.9616	-1.52093	0.397631	-3.82498	0.000130783	0.079662
Atpase6	188572	0.309657	0.0811757	3.81465	0.000136376	0.0799921
Atpase6_copy2	188669	0.306922	0.0810508	3.78678	0.000152611	0.0838229
Gm4532	129.069	-1.24072	0.327768	-3.78535	0.000153493	0.0838229
Gm12504	276.592	-0.816355	0.21687	-3.76426	0.000167042	0.0881815
AK030979_gene	70.1787	-1.55809	0.415659	-3.74847	0.000177919	0.0908939
Kctd18	1015.7	0.444928	0.119691	3.71732	0.000201346	0.0996474
Zfhx3	17516	-0.271718	0.0736007	-3.69179	0.000222684	0.106868
Alas2	1357.33	0.436038	0.119219	3.65746	0.000254728	0.118651
9030025P20Rik	411.079	-0.664433	0.183064	-3.62952	0.000283952	0.128484
Fgf4	42.8522	2.71302	0.755554	3.59077	0.000329703	0.145042
Pax1	608.322	-0.530649	0.148651	-3.56976	0.000357307	0.152937
Wdr6	15136.4	0.263739	0.0745614	3.53721	0.000404382	0.164707
Trrap	16695.9	-0.24258	0.068595	-3.53641	0.000405605	0.164707
Macf1	22531.6	-0.2383	0.0681513	-3.49663	0.000471171	0.186231
C330021F23Rik	2309.12	-0.340338	0.0975044	-3.49049	0.000482128	0.186231
Grina	1817.9	0.350079	0.100941	3.46817	0.000524022	0.197594
Mdn1	6410.2	-0.280485	0.0814545	-3.44346	0.000574322	0.211524
Insig1	3629.34	-0.39835	0.116115	-3.43065	0.000602138	0.216729
Depdc1b	1338.12	0.445882	0.131393	3.39349	0.000690088	0.238994
Pkdcc	3078.17	-0.356889	0.105219	-3.39187	0.000694179	0.238994
Slc16a4	312.486	-0.653251	0.19481	-3.35327	0.00079863	0.269104
Spats2l	1662.74	0.381434	0.114023	3.34524	0.00082212	0.271248
Atp6v1g1	4209.27	0.297809	0.0905781	3.28787	0.00100949	0.326271
G530011O06Rik	77.9081	1.50799	0.460885	3.27196	0.00106806	0.336672
Plod3	2150.48	0.307425	0.0940795	3.26772	0.00108419	0.336672
Idi1	5630.86	-0.324661	0.099757	-3.25452	0.00113583	0.340442
Slitrk6	1734.1	-0.383157	0.117762	-3.25365	0.00113932	0.340442
Gm5803	838.311	-0.455863	0.141251	-3.22733	0.00124952	0.366456
Igsf9	4353.79	0.273898	0.0854635	3.20485	0.00135132	0.389106
2810417H13Rik	14031.4	-0.216976	0.0684225	-3.17112	0.00151852	0.422008
Mrpl45	1824.4	-0.356138	0.112309	-3.17105	0.00151888	0.422008
Bspry	77.4	1.26885	0.401037	3.16393	0.00155654	0.425016
AK033180_gene	31.1085	-1.96737	0.623321	-3.15627	0.00159801	0.426962
5730457N03Rik	967.573	-0.388325	0.123346	-3.14827	0.00164243	0.426962
Gm10136	1275.87	-0.375938	0.119426	-3.14789	0.00164454	0.426962
Cpsf4l	127.649	-0.975035	0.312566	-3.11945	0.00181188	0.451132
Car2	1645.83	0.411669	0.131981	3.11916	0.0018137	0.451132
AK140583_gene	18.509	-2.70513	0.867686	-3.11763	0.0018231	0.451132
Rps15a-ps6	613.821	0.476562	0.153678	3.10104	0.00192842	0.469853
Hoxc5	461.37	-0.576718	0.187186	-3.081	0.00206308	0.495045
Hoxc4	455.046	-0.524165	0.17046	-3.075	0.002105	0.497565
Hnrnpa1	289.087	-0.659732	0.215487	-3.06158	0.0022017	0.51277
AK210533_gene	670.104	0.502809	0.164938	3.04847	0.0023001	0.520834
AK049600_gene	1601.07	-0.438649	0.143904	-3.04821	0.0023021	0.520834
4933404O12Rik	695.6	0.584841	0.192304	3.04124	0.00235609	0.52554
Spry4	2192.12	-0.339933	0.112304	-3.02692	0.00247062	0.543434
Hmg1l1	728.82	-0.422761	0.140015	-3.0194	0.00253278	0.545006
BC051062_gene_copy2	42.487	-1.54931	0.513399	-3.01775	0.00254659	0.545006
Golgb1	7403.63	-0.228833	0.076144	-3.00527	0.00265345	0.547757
Msmo1	2777.18	-0.336461	0.112071	-3.00221	0.00268024	0.547757
A630020A06	13.0448	3.08698	1.02845	3.00159	0.00268574	0.547757
Hbb-y	60483	0.599515	0.199823	3.00023	0.0026978	0.547757
Xlr3a	157.827	0.831975	0.278125	2.99137	0.00277729	0.556759
Car8	193.285	-0.723015	0.242243	-2.98467	0.00283887	0.561989
Zfhx4	27542.9	-0.229368	0.0770118	-2.97835	0.00289806	0.566624
Trim10	317.785	0.571225	0.193134	2.95765	0.0030999	0.598697
Hoxc6	613.997	-0.455217	0.154804	-2.94061	0.00327569	0.625025
Gm12657	2399.94	-0.290471	0.0991361	-2.93002	0.00338942	0.634804
Sema4g	2115.55	0.309411	0.105659	2.9284	0.00340711	0.634804
AK163440_gene	60745.4	0.246302	0.0842435	2.92369	0.00345914	0.636403
Rpl31-ps12	569.978	-0.467131	0.159956	-2.92038	0.00349606	0.636403
Fat1	18044.6	-0.215052	0.0740134	-2.90558	0.00366573	0.655382
Whsc1	2320.28	-0.263918	0.0908806	-2.904	0.00368425	0.655382
Smg1	12133.2	-0.228799	0.0788798	-2.9006	0.00372447	0.655382
Mns1	1296.69	-0.324088	0.111895	-2.89637	0.00377502	0.656853
Svep1	967.5	-0.372747	0.129044	-2.88852	0.00387056	0.656853
Fosb	26.4937	2.45366	0.849911	2.88695	0.00388991	0.656853
Wdfy3	9278.52	-0.221955	0.0769011	-2.88624	0.00389873	0.656853
Klf4	324.967	0.546339	0.190038	2.87489	0.00404172	0.673775
Pbx3	22.1472	-2.14875	0.753366	-2.8522	0.00434184	0.709613
Nsd1	20353.5	-0.195423	0.0685645	-2.8502	0.00436915	0.709613
Fras1	5259.83	-0.248283	0.087309	-2.84373	0.00445891	0.709613
Tnrc6b	8454.85	-0.213194	0.0751014	-2.83874	0.00452916	0.709613
AK077587_gene	78.4707	-1.11223	0.391926	-2.83786	0.00454169	0.709613
Itga4	2779.51	-0.29515	0.104021	-2.83741	0.00454806	0.709613
Decr1	1472.16	-0.318385	0.112271	-2.83585	0.00457034	0.709613
Hoxb3	526.231	-0.458697	0.161954	-2.83226	0.00462207	0.710676
Zim1	1076.28	-0.367496	0.129909	-2.82888	0.00467112	0.711313
Lrrc29	82.4006	-1.10015	0.389703	-2.82305	0.00475689	0.714546
Osr2	1769.79	0.324101	0.114962	2.8192	0.00481441	0.714546
Cyr61	1117.99	0.380507	0.135025	2.81804	0.00483174	0.714546
Cdh24	1778.85	0.293085	0.104104	2.81532	0.00487283	0.714546
Ermap	693.855	0.412308	0.146611	2.81226	0.0049194	0.714757
AK039495_gene	67.3039	-1.14856	0.40929	-2.80622	0.00501264	0.721684
Sim1	70.2053	-1.13053	0.40409	-2.79772	0.00514641	0.732806
Kcnq1ot1	2224.52	-0.776901	0.277914	-2.79547	0.00518244	0.732806
Mfap2	5512.85	0.215332	0.0771163	2.7923	0.00523345	0.73347
Airn	371.358	-0.514833	0.185296	-2.77843	0.00546227	0.753941
AK048595_gene	760.987	-0.379134	0.136493	-2.77769	0.00547472	0.753941
Gm7819	65.5867	-1.21623	0.440576	-2.76054	0.00577058	0.787834
Fam46c	269.704	0.593121	0.215114	2.75724	0.00582922	0.789037
AK017779_gene	181.188	0.690964	0.251469	2.74771	0.00600134	0.805451
DQ714940_gene_copy4	492.555	-0.441869	0.161719	-2.73232	0.006289	0.836965
Spns1	1866.06	0.27589	0.101097	2.72897	0.0063532	0.837045
Zfp704	6891	-0.214627	0.0787105	-2.72679	0.00639531	0.837045
Htt	3314.51	-0.227074	0.0836389	-2.71494	0.00662883	0.860499
Col17a1	1027.13	0.349751	0.129743	2.69572	0.00702358	0.904328
AK220016_gene	12816.9	-0.223708	0.0830855	-2.6925	0.00709175	0.905743
Capn11	88.7189	0.939406	0.34981	2.68547	0.00724268	0.917209
Ep400	13759.8	-0.186994	0.0696968	-2.68296	0.00729736	0.917209
2810410L24Rik	555.056	-0.429777	0.160501	-2.67772	0.00741253	0.917968
E330033B04Rik	112.977	-0.832045	0.311001	-2.67538	0.00746447	0.917968
Mt2	172.135	0.797992	0.298485	2.67347	0.00750703	0.917968
mszf84	607.764	-0.400946	0.150049	-2.6721	0.00753782	0.917968
Gpc2	4849.23	0.218536	0.0819165	2.66779	0.00763529	0.917968
AK045038_gene	822.887	-0.437212	0.163929	-2.66709	0.00765118	0.917968
Epb4.1l4b	591.881	-0.422631	0.159592	-2.64819	0.00809234	0.963597
AK162351_gene	51.4305	-1.33385	0.507237	-2.62965	0.00854737	0.999995
Jup	2513.28	0.246513	0.0939176	2.62477	0.00867063	0.999995
Snhg7	369.688	-0.527832	0.201719	-2.61667	0.00887913	0.999995
Pitx1	6976.88	0.213937	0.0822229	2.60192	0.00927043	0.999995
Gm14322	686.521	-0.37049	0.142431	-2.60119	0.00929002	0.999995
Acd	1407.54	0.274569	0.105781	2.59563	0.00944174	0.999995
AK038736_gene	1222.58	-0.340434	0.131237	-2.59405	0.00948534	0.999995
Cspp1	2254.62	-0.249062	0.0961405	-2.59061	0.00958071	0.999995
Dcaf8	384.126	-0.508723	0.196758	-2.58553	0.00972302	0.999995
BC100417_gene	141.09	-0.826679	0.320815	-2.57681	0.0099717	0.999995
Slc15a2	373.276	-0.461691	0.179396	-2.57358	0.0100652	0.999995
Cd81	4923.46	0.198057	0.0771163	2.56828	0.0102203	0.999995
Dgkk	773.177	-0.336467	0.131467	-2.55933	0.0104874	0.999995
AK028549_gene	185.314	-0.650982	0.254877	-2.5541	0.0106462	0.999995
Megf6	6203.59	0.206163	0.0807299	2.55373	0.0106575	0.999995
2610005L07Rik	119.747	-0.860162	0.337049	-2.55204	0.0107094	0.999995
Smox	2473.2	0.23467	0.0920167	2.5503	0.010763	0.999995
Ptp4a3	1416.92	0.290364	0.113917	2.54891	0.0108061	0.999995
Nav1	6476.82	-0.18647	0.0732067	-2.54717	0.0108601	0.999995
DQ714940_gene	9.6946	-3.21622	1.26491	-2.54265	0.0110014	0.999995
Ncf4	46.0888	1.24347	0.490203	2.53665	0.011192	0.999995
2400003C14Rik	589.951	-0.44907	0.177554	-2.52921	0.0114321	0.999995
Luc7l3	8602.75	-0.220649	0.0875985	-2.51886	0.0117734	0.999995
AK048946_gene	41.215	-1.30752	0.519203	-2.51833	0.0117914	0.999995
Nespas	140.858	-0.710571	0.2823	-2.51708	0.0118332	0.999995
Cyp51	7370.56	-0.236591	0.0940579	-2.51538	0.0118905	0.999995
Fhod1	1453.86	0.263222	0.104863	2.51015	0.0120681	0.999995
Mbd6	3370.68	0.222993	0.0888381	2.51011	0.0120694	0.999995
Tulp4_copy2	2631.56	-0.23919	0.095513	-2.50426	0.0122707	0.999995
Gm9104	185.668	-0.639812	0.255556	-2.50361	0.0122933	0.999995
Tmem188	200.212	-0.601305	0.240287	-2.50245	0.0123338	0.999995
9330151L19Rik	211.914	-0.634927	0.25388	-2.50089	0.0123881	0.999995
Efnb3	4501.68	0.206625	0.0830051	2.48931	0.0127991	0.999995
Lmx1a	173.757	0.696407	0.279762	2.48928	0.0128001	0.999995
Adamts3	1058.07	-0.326716	0.131296	-2.48839	0.0128325	0.999995
Invs	2988.58	0.212266	0.0853449	2.48716	0.0128768	0.999995
AK051166_gene	27.4502	-1.60661	0.646311	-2.48582	0.0129253	0.999995
Tenm4	3373.07	-0.218909	0.0880838	-2.48523	0.0129466	0.999995
Pigt	2537.5	0.225741	0.0908577	2.48455	0.0129715	0.999995
Pcdhgc3	7184.77	0.182567	0.0734958	2.48404	0.0129901	0.999995
AK028852_gene	112.962	-0.77898	0.313857	-2.48196	0.0130663	0.999995
Nktr	7680.31	-0.190297	0.0768949	-2.47477	0.0133322	0.999995
Gltp	1765.92	-0.286067	0.116456	-2.45643	0.0140324	0.999995
R3hdm4	4002.2	0.196481	0.0800672	2.45396	0.0141294	0.999995
Brwd1	7968.11	-0.188206	0.0766951	-2.45394	0.0141299	0.999995
Ctxn1	2779.55	0.233536	0.0951776	2.45369	0.01414	0.999995
Scd1	4186.19	-0.259218	0.105687	-2.4527	0.014179	0.999995
Nsun7	49.2583	-1.18595	0.483609	-2.45228	0.0141954	0.999995
Trip6	2492.05	0.223651	0.0913913	2.44718	0.014398	0.999995
DQ715667_gene	1289.39	-0.275863	0.112751	-2.44666	0.0144185	0.999995
Lemd1	129.873	-0.745131	0.305021	-2.44288	0.0145705	0.999995
Galk1	2370.3	0.242593	0.0996671	2.43404	0.0149314	0.999995
Nfatc4	10059.2	0.169222	0.0695627	2.43265	0.0149889	0.999995
Crtc2	1665.3	0.247292	0.10171	2.43134	0.015043	0.999995
Gm13710	744.286	0.403261	0.165935	2.43024	0.0150888	0.999995
Gm6900	120.83	-0.746865	0.307615	-2.42792	0.0151856	0.999995
Zfp760	1997	-0.27999	0.115577	-2.42254	0.0154124	0.999995
9430016H08Rik	1068.22	0.313821	0.12971	2.41941	0.0155458	0.999995
Chd7	9174.98	-0.205298	0.0849045	-2.41799	0.0156065	0.999995
Gm608	4724.03	-0.203769	0.0845035	-2.41136	0.015893	0.999995
AK153988_gene	124.482	-0.730313	0.303433	-2.40684	0.0160914	0.999995
D930048N14Rik	127.606	-0.716614	0.297819	-2.40621	0.0161191	0.999995
Lss	2308.79	-0.258015	0.107246	-2.40582	0.0161364	0.999995
Gm6251	123.574	-0.724331	0.301219	-2.40466	0.0161875	0.999995
Srp54b	3034.05	-0.298582	0.124453	-2.39915	0.0164332	0.999995
Car12	461.567	0.397522	0.165701	2.39902	0.0164388	0.999995
Erf	4545.96	0.206788	0.0863529	2.39468	0.0166349	0.999995
AK047030_gene	173.743	-0.609241	0.255097	-2.38828	0.0169276	0.999995
AK158095_gene	39.8554	-1.24865	0.522965	-2.38764	0.0169571	0.999995
Hoxb4	134.259	-0.687568	0.288009	-2.38731	0.0169722	0.999995
Gm5577	207.214	-0.59913	0.251006	-2.38692	0.0169904	0.999995
Fkbp10	3543.75	0.198115	0.0830249	2.38621	0.0170229	0.999995
Slc25a37	4389.62	0.20659	0.0866081	2.38534	0.0170632	0.999995
Cpsf1	7248.51	0.177209	0.0743169	2.38451	0.0171018	0.999995
Marf1	4769.47	-0.271519	0.113976	-2.38226	0.0172068	0.999995
Gm12034	82.2645	-0.874366	0.367766	-2.37751	0.01743	0.999995
AI450353	113.929	-0.872658	0.367173	-2.3767	0.0174684	0.999995
6030422M02Rik	18.8282	-1.88192	0.792092	-2.37589	0.0175067	0.999995
Crebzf	2651.67	-0.281778	0.118628	-2.3753	0.0175347	0.999995
AK141527_gene	42.9965	-1.21111	0.509953	-2.37494	0.0175516	0.999995
Skiv2l	3656.39	0.199028	0.083858	2.37339	0.0176256	0.999995
Rbpj	8479.8	-0.172669	0.0727753	-2.37263	0.0176619	0.999995
BC035532_gene	212.955	-0.545162	0.230316	-2.36702	0.0179321	0.999995
Zfp329	2489.63	-0.268818	0.113716	-2.36394	0.0180817	0.999995
3110039I08Rik	253.28	-0.555943	0.235469	-2.36101	0.0182254	0.999995
Jun	3340.21	0.201396	0.0854214	2.35768	0.0183894	0.999995
Nf1	6339.26	-0.193131	0.081921	-2.35753	0.0183968	0.999995
Rac3	484.961	0.385667	0.163611	2.35723	0.0184121	0.999995
Plekha7	807.487	0.322106	0.13674	2.35561	0.0184921	0.999995
Golga4	5919.17	-0.182914	0.0777942	-2.35125	0.0187103	0.999995
4931406H21Rik	18.3131	-1.9326	0.822627	-2.34931	0.0188084	0.999995
Prrt2	611.032	0.378878	0.161422	2.34712	0.0189189	0.999995
Slc22a17	2529.15	0.2623	0.111886	2.34435	0.0190603	0.999995
AK037159_gene	157.346	-0.632952	0.270055	-2.34379	0.019089	0.999995
Bend4	2630.22	0.22486	0.0959913	2.34251	0.0191546	0.999995
AK136722_gene	21.9026	1.89354	0.808649	2.34161	0.0192007	0.999995
Col2a1	36509	0.226954	0.0969637	2.34061	0.0192525	0.999995
Rasl11b	2910.91	0.203431	0.0870446	2.33709	0.0194347	0.999995
Rarg	9655.62	0.185845	0.079574	2.3355	0.0195174	0.999995
2810405F15Rik	17.2389	-1.9047	0.816203	-2.33362	0.0196158	0.999995
Hoxc8	233.858	-0.628482	0.269649	-2.33074	0.019767	0.999995
Xist	20532.7	0.67782	0.290825	2.33068	0.0197702	0.999995
Zbtb40	1333.96	-0.263294	0.113013	-2.32977	0.0198181	0.999995
Snhg3	565.195	-0.371043	0.159466	-2.32679	0.0199765	0.999995
Fbn2	27082.8	-0.183821	0.0790287	-2.32601	0.0200181	0.999995
Col4a2	16337.6	0.166774	0.0718691	2.32052	0.0203128	0.999995
Cenpk	204.632	-0.584253	0.252131	-2.31726	0.0204896	0.999995
Bcl9l	5144.07	0.180265	0.0778183	2.31649	0.0205314	0.999995
Ajuba	1024.51	0.292085	0.126121	2.31591	0.0205634	0.999995
Mospd3	638.691	0.332347	0.14378	2.31149	0.0208056	0.999995
Usp5	8481.56	0.182621	0.0791901	2.30611	0.0211043	0.999995
Tmem245	1635.32	-0.28119	0.122023	-2.30441	0.0211999	0.999995
Hspa12b	2348.99	0.207739	0.0902356	2.30218	0.021325	0.999995
AK191411_gene	2216	0.21771	0.094755	2.29761	0.0215842	0.999995
Gm14288	602.012	-0.350856	0.152849	-2.29544	0.021708	0.999995
Ttyh1	47.2806	-1.14319	0.498551	-2.29303	0.021846	0.999995
Hjurp	253.999	-0.516688	0.225716	-2.28911	0.0220732	0.999995
Lrp1	17615.8	-0.183017	0.0800242	-2.28702	0.0221946	0.999995
Ppp1r15a	1025.18	0.275292	0.120527	2.28407	0.0223674	0.999995
Msx1os	265.037	-0.626409	0.274297	-2.28369	0.0223898	0.999995
Upf1	7752.51	0.172679	0.07565	2.2826	0.0224539	0.999995
ramp	94.2021	-0.789049	0.345791	-2.28186	0.0224973	0.999995
Pygl	598.866	0.37428	0.164099	2.28082	0.0225593	0.999995
Pnpo	743.912	0.328551	0.144059	2.28068	0.0225677	0.999995
Ifitm2	5282.12	0.173122	0.0759345	2.27989	0.0226144	0.999995
DQ713846_gene	69.5752	-0.98181	0.430678	-2.27968	0.0226264	0.999995
4833420G17Rik	3500.5	-0.212638	0.0936383	-2.27085	0.0231563	0.999995
Itpkc	890.569	0.291093	0.128211	2.27043	0.0231816	0.999995
AK145129_gene	833.93	0.364514	0.160574	2.27007	0.0232031	0.999995
mKIAA2030	107.13	-0.752587	0.331842	-2.26791	0.0233346	0.999995
Shmt2	3873.22	0.22531	0.099349	2.26787	0.0233372	0.999995
Erbb2	3865.32	0.190203	0.0839205	2.26646	0.0234232	0.999995
Dleu2	287.348	-0.477835	0.210852	-2.26621	0.0234385	0.999995
Tnfrsf1a	2141.24	0.209526	0.0926753	2.26086	0.0237681	0.999995
Galnt11	1370.36	0.240224	0.106732	2.25072	0.0244031	0.999995
AK171159_gene	473.86	-0.37514	0.166827	-2.24868	0.0245326	0.999995
Gpaa1	1759.51	0.226332	0.100703	2.24752	0.0246069	0.999995
Blvrb	401.029	0.394199	0.175476	2.24645	0.024675	0.999995
Phip	11948	-0.177395	0.0789907	-2.24577	0.0247186	0.999995
Gm16378	439.036	-0.372637	0.166472	-2.23844	0.0251926	0.999995
BC064103_gene	900.064	-0.286542	0.128026	-2.23816	0.0252104	0.999995
Mmp17	274.717	0.550248	0.246	2.23678	0.0253005	0.999995
Ankrd6	892.422	-0.278803	0.125055	-2.22945	0.0257839	0.999995
AK084809_gene	53.7529	-1.04015	0.466719	-2.22864	0.0258378	0.999995
Nid2	8552.21	0.166152	0.0745539	2.22862	0.0258394	0.999995
6820431F20Rik	10861.1	-0.158756	0.0713396	-2.22536	0.0260571	0.999995
Slirp	513.95	-0.35001	0.157464	-2.2228	0.0262294	0.999995
Urod	2215.12	0.232635	0.104724	2.2214	0.0263238	0.999995
C630043F03Rik	748.892	-0.36387	0.163848	-2.22077	0.0263663	0.999995
AK086315_gene	224.865	-0.519405	0.233902	-2.22061	0.0263775	0.999995
Mark2	4223.39	0.181441	0.0817605	2.21918	0.0264748	0.999995
Dpy19l4	1484.66	0.257991	0.11655	2.21356	0.0268594	0.999995
5730480H06Rik	62.3485	-0.949867	0.429454	-2.2118	0.0269803	0.999995
Csf1r	474.522	0.371484	0.168001	2.2112	0.027022	0.999995
Tgs1	5054.7	-0.180693	0.0817523	-2.21025	0.0270881	0.999995
Rgs3	2201.81	0.209216	0.0946862	2.20957	0.0271347	0.999995
4933409K07Rik_copy4	103.138	-0.743629	0.336707	-2.20853	0.0272071	0.999995
Vwde	100.361	0.759829	0.344856	2.20332	0.027572	0.999995
AK157659_gene	69.2191	-0.881535	0.400496	-2.20111	0.0277285	0.999995
Syne4	516.181	0.359232	0.16347	2.19754	0.027982	0.999995
Tmem117	64.2449	0.91823	0.418579	2.19369	0.028258	0.999995
Gtf2a1	4554.89	-0.172194	0.0785247	-2.19286	0.0283172	0.999995
Slc9a5	1245.68	0.286332	0.130607	2.19232	0.0283565	0.999995
Sema6c	2647.05	0.197333	0.090033	2.19179	0.0283947	0.999995
C330021F23Rik_copy2	166.676	-0.596927	0.272384	-2.19149	0.0284163	0.999995
4933409K07Rik	100.415	-0.746638	0.340774	-2.19101	0.0284513	0.999995
Fnbp4	5291.22	0.165395	0.0755597	2.18893	0.0286016	0.999995
Ttc14	3046.31	-0.229304	0.104785	-2.18834	0.0286451	0.999995
Ucp2	3145.47	0.197859	0.0904168	2.18829	0.0286481	0.999995
Fbrs	2862.29	0.190204	0.0869567	2.18734	0.0287178	0.999995
AK042126_gene	24.2972	-1.47216	0.673435	-2.18605	0.0288117	0.999995
Pcsk5	1298.72	0.296247	0.135541	2.18566	0.0288409	0.999995
AK164875_gene	1987.44	-0.22537	0.103299	-2.18174	0.0291291	0.999995
AK160668_gene	577.712	-0.367219	0.1684	-2.18063	0.0292106	0.999995
Setbp1	9173.34	-0.176371	0.0808977	-2.18018	0.0292444	0.999995
Mat2a	13247.2	-0.153856	0.0706006	-2.17924	0.029314	0.999995
Hdac6	3663.04	0.178645	0.082023	2.17799	0.0294072	0.999995
Zfp60	2795.94	-0.19778	0.0908486	-2.17703	0.0294786	0.999995
Hba-x	36759.3	0.53176	0.244299	2.17667	0.029505	0.999995
Gm5643_copy2	7279.3	-0.167282	0.0768772	-2.17596	0.0295582	0.999995
Pcdhgb8	81.9735	-0.805245	0.370772	-2.1718	0.0298704	0.999995
Cpsf6	15121.8	-0.145703	0.0671397	-2.17015	0.0299953	0.999995
Spon2	57.9697	0.931953	0.429678	2.16896	0.0300859	0.999995
Mgst3	489.782	0.374178	0.172732	2.16623	0.0302934	0.999995
BC040804_gene	750.327	-0.294883	0.136153	-2.16582	0.0303252	0.999995
Taok1	6324.86	-0.170571	0.0788587	-2.16299	0.030542	0.999995
Atxn2l	10766.4	0.159934	0.0739889	2.1616	0.030649	0.999995
Akap13	6019.55	-0.196351	0.0908914	-2.16028	0.030751	0.999995
Itga2b	247.747	0.4717	0.218388	2.15992	0.0307791	0.999995
Kel	399.84	0.419035	0.194009	2.15988	0.0307822	0.999995
Dcaf15	3075.85	0.203453	0.0941987	2.15982	0.0307863	0.999995
AK137356_gene	27.0044	-1.41021	0.653053	-2.15941	0.0308187	0.999995
Zfp951	177.319	-0.586152	0.271865	-2.15604	0.0310804	0.999995
Cad	10638.3	0.18912	0.0877304	2.15569	0.0311077	0.999995
Mid1	1139.16	1.12598	0.523569	2.15058	0.0315093	0.999995
Gm14308_copy2	25.9396	-1.54863	0.720202	-2.15028	0.0315333	0.999995
Gm14308_copy3	25.9396	-1.54863	0.720202	-2.15028	0.0315333	0.999995
Gm14308_copy4	25.9396	-1.54863	0.720202	-2.15028	0.0315333	0.999995
5730559C18Rik	1850.48	0.223695	0.10432	2.14432	0.0320069	0.999995
Trp63	2102.42	0.23528	0.109724	2.14429	0.0320094	0.999995
Nbl1	2062.41	0.248702	0.116036	2.14333	0.0320868	0.999995
E030024N20Rik	1139.77	-0.25186	0.117545	-2.14266	0.0321404	0.999995
BC147260_gene	512.884	-0.35167	0.164228	-2.14135	0.0322457	0.999995
Dtx3	3935.24	0.192715	0.0900752	2.13949	0.0323961	0.999995
Ache	142.736	0.604432	0.28253	2.13935	0.0324069	0.999995
Mrc2	7924.81	0.152469	0.0713019	2.13836	0.0324872	0.999995
Rc3h2	4844.55	-0.210167	0.0983366	-2.13722	0.03258	0.999995
Hlx	406.648	0.421897	0.197971	2.13111	0.0330799	0.999995
Has1	99.5906	-0.704189	0.330934	-2.12788	0.0333467	0.999995
Herc2	3488.55	-0.19881	0.093594	-2.12418	0.0336553	0.999995
Rpl35	5581.28	-0.182002	0.0856818	-2.12416	0.0336568	0.999995
Llgl1	9543.46	0.182223	0.0858171	2.12339	0.0337213	0.999995
BC037112	65.3978	-0.862886	0.406402	-2.12323	0.0337344	0.999995
Rfwd3	7943.41	-0.156212	0.0736086	-2.1222	0.0338213	0.999995
Syngap1	1939.58	0.204838	0.0965325	2.12196	0.0338412	0.999995
BC071253_gene	26944	0.150564	0.0709573	2.1219	0.0338464	0.999995
Oaz2	6108.51	0.163536	0.0771851	2.11875	0.0341115	0.999995
Tmcc2	1473.55	0.219838	0.103854	2.11681	0.034276	0.999995
2610301B20Rik	943.005	0.272684	0.128938	2.11485	0.034443	0.999995
Gpx1	6573.15	0.188961	0.0894135	2.11334	0.0345718	0.999995
Gm11837	21.9201	1.49019	0.705515	2.1122	0.0346691	0.999995
Samd8	1974.44	-0.216358	0.102449	-2.11187	0.0346972	0.999995
Ptpn23	4592.16	0.163092	0.0774215	2.10654	0.0351576	0.999995
AK076606_gene	627.93	-0.389862	0.185127	-2.10592	0.0352116	0.999995
1500004A13Rik	445.882	-0.346105	0.1644	-2.10526	0.0352689	0.999995
Tsc22d4	2625.77	0.187545	0.0891216	2.10437	0.0353462	0.999995
Gria2	348.46	-0.385282	0.183251	-2.10248	0.0355112	0.999995
Magix	9.55234	-2.39694	1.14008	-2.10244	0.0355151	0.999995
Rxrb	2527.07	0.195462	0.0929961	2.10183	0.0355682	0.999995
AK080292_gene	665.362	0.340758	0.16214	2.10163	0.0355853	0.999995
Fam205a2_copy2	100.461	-0.700638	0.333431	-2.1013	0.0356147	0.999995
Sema3f	4935.28	0.162207	0.0772265	2.1004	0.0356937	0.999995
Gm14325	915.759	-0.266463	0.126922	-2.09943	0.0357791	0.999995
Phkg2	609.391	0.306287	0.145997	2.0979	0.0359142	0.999995
Gm14420	727.88	-0.303452	0.144664	-2.09763	0.0359375	0.999995
Sphk2	1709.48	0.226149	0.107814	2.09759	0.035941	0.999995
AK187054_gene	241.149	-0.477926	0.228499	-2.09159	0.0364756	0.999995
Wdr62	941.59	0.266413	0.127399	2.09118	0.0365122	0.999995
AK013883_gene	1082.54	-0.260819	0.124912	-2.08803	0.0367949	0.999995
Bod1l	6078.39	-0.157946	0.0756695	-2.08731	0.0368601	0.999995
Tnfrsf18	73.2659	-0.826444	0.39608	-2.08656	0.0369281	0.999995
Gm20554	53.6503	-0.955937	0.458154	-2.0865	0.0369335	0.999995
Araf	2483.75	0.208822	0.100122	2.08569	0.0370072	0.999995
Slc35b2	1551.13	0.235358	0.112849	2.0856	0.0370144	0.999995
Tmod2	2386.3	-0.212516	0.10194	-2.08472	0.0370949	0.999995
Mtx3	2184.93	-0.194485	0.0933563	-2.08325	0.0372283	0.999995
Mir17hg	866.854	-0.296479	0.142495	-2.08062	0.0374686	0.999995
Cnksr3	1282.65	0.229943	0.110556	2.07988	0.0375364	0.999995
4930546H06Rik	28.0221	-1.31881	0.63477	-2.07761	0.0377451	0.999995
Slfn14	63.7126	0.915583	0.440754	2.07731	0.037773	0.999995
Snord52	106.311	-0.715267	0.344512	-2.07617	0.0378778	0.999995
Gipc1	3426.63	0.17996	0.0866896	2.07592	0.0379018	0.999995
Otud4	5524.15	-0.162145	0.0782544	-2.07203	0.038263	0.999995
Alkbh6	894.445	0.265777	0.128277	2.0719	0.0382749	0.999995
Prr13	999.764	0.259057	0.125046	2.07169	0.0382944	0.999995
1300017J02Rik	106.06	0.696426	0.336312	2.07077	0.0383799	0.999995
Daam1	937.706	0.282358	0.136401	2.07005	0.0384475	0.999995
Edil3	356.6	0.42081	0.203338	2.06951	0.0384982	0.999995
Zdhhc8	2620.39	0.186113	0.0899719	2.06857	0.0385862	0.999995
Abcc10	494.689	0.325698	0.157493	2.06801	0.0386391	0.999995
5930434B04Rik	1008.51	0.245705	0.11895	2.06562	0.0388648	0.999995
Slc25a19	519.391	0.326143	0.157971	2.06457	0.0389636	0.999995
Gapdhs	63.5315	-0.922262	0.446726	-2.06449	0.0389712	0.999995
Adam1a	147.297	-0.564152	0.273276	-2.06441	0.0389792	0.999995
Rpgrip1l	1308.39	-0.228094	0.110507	-2.06406	0.0390121	0.999995
Pax7	126.372	-0.75643	0.366511	-2.06387	0.0390303	0.999995
Dhx9	33498	0.136051	0.0659661	2.06243	0.0391666	0.999995
Tmeff1	5903.79	-0.160029	0.0776177	-2.06175	0.0392311	0.999995
Palm2	983.25	-0.258794	0.125562	-2.06109	0.0392941	0.999995
Zfp788	1315.03	-0.223589	0.108699	-2.05695	0.0396907	0.999995
Nr4a1	307.654	0.410205	0.199686	2.05425	0.0399511	0.999995
Emp1	4239.81	0.161712	0.0788547	2.05075	0.040291	0.999995
Asxl3	4745.44	-0.170706	0.0832524	-2.05047	0.0403189	0.999995
Hmgcr	10874.6	-0.166752	0.0813845	-2.04894	0.0404678	0.999995
Fam205a2	101.199	-0.67735	0.330925	-2.04684	0.0406736	0.999995
Khsrp	16414.6	0.142264	0.069549	2.04552	0.0408034	0.999995
Rmdn1	283.543	-0.438444	0.214471	-2.0443	0.0409237	0.999995
Aup1	1605.87	0.214848	0.105099	2.04425	0.040929	0.999995
Col16a1	1185.33	0.287026	0.140418	2.04408	0.0409457	0.999995
Por	5048.75	0.212639	0.104081	2.04302	0.0410504	0.999995
Ptk7	14348.3	0.14066	0.0688887	2.04184	0.0411677	0.999995
Srp54c	2870.47	-0.245398	0.120231	-2.04105	0.0412463	0.999995
AK040485_gene	978.263	-0.28041	0.137505	-2.03927	0.041423	0.999995
Adra2b	139.7	0.579156	0.284109	2.0385	0.0415001	0.999995
Sirt6	1548.91	0.222375	0.109205	2.03631	0.0417196	0.999995
Ctsd	4300.18	0.173437	0.0851723	2.0363	0.0417199	0.999995
4930563E22Rik	37.2157	-1.16851	0.574275	-2.03475	0.0418758	0.999995
Slc4a3	1334.2	0.231842	0.113955	2.03451	0.0419004	0.999995
Apoe	1161.37	0.229196	0.112745	2.03288	0.0420648	0.999995
Hes1	1997.76	-0.24229	0.119199	-2.03265	0.0420884	0.999995
Birc6	11924.9	-0.152129	0.0748472	-2.03253	0.0421001	0.999995
Gprc5c	2425.15	0.187573	0.0923096	2.032	0.0421533	0.999995
Cacna1c	4336.36	-0.165051	0.0812745	-2.03079	0.0422766	0.999995
Tnrc6a	13843.7	-0.143745	0.0708063	-2.03012	0.0423444	0.999995
Tmem132a	5238.11	0.182487	0.089921	2.02942	0.0424158	0.999995
Rgl2	2427.9	0.181397	0.0894706	2.02745	0.0426163	0.999995
Chrng	199.8	0.559266	0.275939	2.02677	0.042686	0.999995
Fryl	4314.02	-0.159932	0.0789324	-2.02619	0.0427448	0.999995
Slx1b	657.946	-0.291904	0.144167	-2.02477	0.0428909	0.999995
Pfkl	7384.12	0.161233	0.0796753	2.02363	0.0430081	0.999995
Fan1	901.827	0.250376	0.123873	2.02123	0.043256	0.999995
Tshz1	9084.51	-0.169873	0.0841017	-2.01985	0.0433992	0.999995
Clcn2	1467.71	0.217416	0.107655	2.01957	0.0434277	0.999995
Fnd3c2	224.988	-0.458087	0.226939	-2.01854	0.0435347	0.999995
Tuba1b	76774	0.177602	0.0879933	2.01836	0.0435536	0.999995
Mboat7	2323.2	0.188151	0.0933002	2.01662	0.0437349	0.999995
2810403A07Rik	4611.58	-0.170839	0.0847424	-2.01599	0.0438015	0.999995
Crlf1	1597.96	0.227335	0.112772	2.01588	0.0438124	0.999995
Mxra8	335.736	0.381165	0.189134	2.01532	0.0438715	0.999995
Vezt	1932.02	-0.193942	0.0962823	-2.0143	0.0439778	0.999995
Zc3h3	1213.26	0.223466	0.11095	2.01411	0.0439975	0.999995
AK141672_gene	52113.3	0.152443	0.0756884	2.01408	0.0440008	0.999995
2700007P21Rik	65.2538	-0.929824	0.462271	-2.01143	0.0442801	0.999995
Gapdh	73654.9	0.168837	0.0839978	2.01002	0.0444289	0.999995
Cul7	6659.81	0.149899	0.074692	2.00689	0.0447615	0.999995
Rara	3219.57	0.168935	0.0841933	2.00651	0.0448017	0.999995
Cep250	5433.28	-0.155846	0.0776851	-2.00612	0.0448437	0.999995
2300009A05Rik	198.818	-0.47713	0.237873	-2.00582	0.0448755	0.999995
Serinc3	4624.28	0.155412	0.0776841	2.00056	0.0454398	0.999995
Dock5	1140.25	-0.240033	0.119998	-2.00031	0.0454667	0.999995
Anxa8	90.0065	0.732517	0.366942	1.99627	0.045904	0.999995
Med12l	369.533	-0.37002	0.185537	-1.99432	0.0461174	0.999995
Mms19	2796.77	0.178622	0.0896029	1.99348	0.0462085	0.999995
Serinc2	2796.78	0.186706	0.0938208	1.99002	0.0465882	0.999995
AK017010_gene	27.0653	-1.29604	0.651378	-1.98968	0.0466258	0.999995
BC030470_gene	64.4341	-0.816346	0.410464	-1.98883	0.0467194	0.999995
Hdac7	2159.8	0.18699	0.0940671	1.98784	0.0468294	0.999995
BC046487_gene	31.3116	-1.1865	0.597227	-1.98669	0.0469573	0.999995
Gypa	463.355	0.418136	0.210579	1.98565	0.0470723	0.999995
Bahd1	1179.54	0.222612	0.112223	1.98366	0.0472943	0.999995
A430033K04Rik	916.359	-0.263734	0.133051	-1.98221	0.0474562	0.999995
Rasl2-9	22.6322	-1.38648	0.699704	-1.98153	0.0475321	0.999995
BC055806_gene	868.417	-0.265872	0.134235	-1.98065	0.0476307	0.999995
Necab1	35.0785	1.13172	0.571579	1.97999	0.0477048	0.999995
Atp13a2	2272.01	0.188882	0.095469	1.97847	0.0478762	0.999995
Pnmal1	78.1211	-0.736902	0.372538	-1.97806	0.0479221	0.999995
Gcn1l1	10824.3	0.13595	0.0688193	1.97547	0.048215	0.999995
Btbd2	3607.93	0.169616	0.0858848	1.97492	0.0482767	0.999995
Zc3hav1	160.232	0.528735	0.267799	1.97437	0.0483396	0.999995
Il11ra1	3153.79	0.16555	0.0838666	1.97397	0.0483854	0.999995
Serpine2	4423.27	-0.161988	0.0821048	-1.97294	0.0485019	0.999995
Telo2	1316.85	0.213412	0.108175	1.97284	0.0485138	0.999995
Igf2bp1	24623.1	-0.136548	0.0692362	-1.97221	0.0485856	0.999995
AI506816	126.275	-0.583306	0.296516	-1.9672	0.0491607	0.999995
Ctsb	5548.16	0.15249	0.0775347	1.96673	0.0492143	0.999995
Nrbp2	375.868	0.384121	0.195421	1.9656	0.0493444	0.999995
Murc	108.784	-0.625381	0.318242	-1.96511	0.0494014	0.999995
Mir692-1	57.6303	-0.889252	0.452556	-1.96496	0.0494194	0.999995
Herc1	7792.83	-0.150799	0.076851	-1.96222	0.0497365	0.999995
Hoxb5	84.818	-0.714807	0.364298	-1.96215	0.049745	0.999995
Klhl32	1248.62	-0.220955	0.112622	-1.96192	0.0497719	0.999995
Arhgef40	10377.5	0.135558	0.0691517	1.9603	0.0499607	0.999995

## Sheet: Inv1
Supplementary Data 1: Deseq analysis from bulk RNAseq, significant DEG (p-value< 0.05)- Inv1
Genes	baseMean	log2FoldChange	lfcSE	stat	pvalue	padj
Gm6724	2316.3	4.9476	0.10726	46.1271	0	0
Mid1	4602.52	3.34208	0.0587573	56.8793	0	0
Rpl29	4899.3	2.28678	0.0513735	44.5129	0	0
Rpl29_copy2	5574.14	2.29531	0.0489925	46.8502	0	0
Xist	9120.75	-10.7251	0.301576	-35.5635	5.13512e-277	1.56364e-273
AK187054_gene	1639.53	3.18643	0.0913638	34.8762	1.70396e-266	4.32381e-263
Dynlt1b	2083.59	2.50011	0.0773593	32.3181	3.89326e-229	8.46783e-226
Tmem181b-ps	1489.2	2.75577	0.0917703	30.029	4.10131e-198	7.8053e-195
Uty	708.565	-4.36578	0.161405	-27.0485	3.9768e-161	6.72741e-158
Asb4	19892	-0.767853	0.0310929	-24.6954	1.19786e-134	1.82374e-131
Col2a1	31749.3	-0.654701	0.0286059	-22.887	6.26618e-116	8.67296e-113
ENSMUSG00000073777	8363.29	-0.932121	0.0410782	-22.6914	5.44912e-114	6.91357e-111
Eno1b	15523.6	0.943615	0.0433563	21.7642	5.06893e-105	5.9365e-102
AK220016_gene	21058.7	0.717138	0.0330033	21.7293	1.08444e-104	1.17933e-101
Sox9	12214.9	-0.819805	0.040748	-20.1189	5.04394e-90	5.1196e-87
Fgf4	445.003	6.08077	0.334336	18.1876	6.46961e-74	6.15624e-71
Col9a1	7823.89	-0.742301	0.0410079	-18.1014	3.10424e-73	2.78012e-70
Lhx9	8709.85	-0.793475	0.0453434	-17.4992	1.45235e-68	1.22844e-65
Fbxw4	353.439	-3.396	0.194912	-17.4232	5.50147e-68	4.40841e-65
Fgf8	290.357	-4.01599	0.231483	-17.349	2.00753e-67	1.52823e-64
Col11a2	1049.88	-1.7185	0.100723	-17.0616	2.86538e-65	2.0774e-62
Wwp2	9093.3	-0.684061	0.0402324	-17.0027	7.83763e-65	5.424e-62
Hist1h2ah	341.263	3.65349	0.215319	16.9678	1.42113e-64	9.40727e-62
G530011O06Rik	341.438	3.77097	0.222729	16.9308	2.66807e-64	1.69256e-61
Col3a1	61275.3	0.518998	0.0312919	16.5857	8.84255e-62	5.38512e-59
Col9a2	3509.51	-0.910057	0.055171	-16.4952	3.97209e-61	2.32597e-58
Col9a3	1902.03	-1.24761	0.0757102	-16.4787	5.21707e-61	2.94185e-58
6820431F20Rik	16344.3	0.557485	0.0340476	16.3737	2.94693e-60	1.60239e-57
Hist1h2ad	453.46	2.5054	0.162325	15.4344	9.60821e-54	5.04431e-51
Slc38a4	8275.98	0.654221	0.0427042	15.3198	5.63613e-53	2.86034e-50
6820431F20Rik_copy2	17894.5	0.520727	0.0344105	15.1328	9.84488e-52	4.83511e-49
Hist1h2an	257.866	3.61592	0.239779	15.0802	2.18517e-51	1.03966e-48
5930403L14Rik	12126.7	-0.571873	0.0389573	-14.6795	8.72642e-49	4.02605e-46
Glo1	6506.67	0.665847	0.0472813	14.0827	4.85498e-45	2.17403e-42
Rab6b	385.181	-2.17111	0.158556	-13.693	1.118e-42	4.86328e-40
RP23-282C23.3	228.776	3.69753	0.271726	13.6076	3.61096e-42	1.52713e-39
Eif2s3y	853.39	-9.89176	0.727689	-13.5934	4.3825e-42	1.80334e-39
Tmem181a_copy2	375.621	2.26237	0.166633	13.5769	5.48994e-42	2.19959e-39
Myo7a	1599.11	-1.0372	0.0771126	-13.4505	3.0595e-41	1.19438e-38
Pttg1	1332.07	1.17817	0.0878433	13.4121	5.1342e-41	1.95421e-38
Bmf	3470.85	-0.760397	0.0567876	-13.3902	6.90075e-41	2.56254e-38
Gm4737	8069.38	0.52121	0.0397412	13.1151	2.69887e-39	9.67692e-37
Aox3	311.414	2.42642	0.185023	13.1141	2.73305e-39	9.67692e-37
Lrba	6943.72	0.569618	0.0436327	13.0549	5.96244e-39	2.06314e-36
Sned1	1477.2	-1.03377	0.0804778	-12.8454	9.12821e-38	3.08838e-35
Xlr3b	148.618	-4.39446	0.343079	-12.8089	1.46268e-37	4.84115e-35
Lum	3851.35	0.840739	0.0667877	12.5882	2.45087e-36	7.93926e-34
AK218261_gene	7937.79	0.505346	0.0402964	12.5407	4.46913e-36	1.41755e-33
Emp1	5931.15	0.650011	0.0522324	12.4446	1.49649e-35	4.64982e-33
Pcsk6	1480.97	-0.963541	0.0791762	-12.1696	4.51408e-34	1.37454e-31
Tubb6	1677.84	0.936064	0.0775586	12.0691	1.5379e-33	4.59109e-31
Tgfbi	3552.64	-0.718094	0.0616662	-11.6449	2.43717e-31	7.13575e-29
Srp54a	9969.02	-0.430858	0.0375673	-11.469	1.88916e-30	5.42689e-28
Car12	775.033	1.24696	0.109158	11.4234	3.19436e-30	9.00631e-28
Bcat1	3278.65	0.650011	0.0569697	11.4098	3.73735e-30	1.03457e-27
1700048O20Rik	198.471	-2.63065	0.233174	-11.2819	1.61166e-29	4.38171e-27
Papss2	1116.29	-1.09811	0.0975511	-11.2568	2.144e-29	5.72672e-27
Cldn34c1	316.569	-1.95333	0.173733	-11.2433	2.49841e-29	6.55834e-27
Rec8	319.586	-1.94361	0.17411	-11.1631	6.17757e-29	1.59413e-26
St14	979.132	1.11867	0.100933	11.0833	1.51242e-28	3.83777e-26
Gm3558	198.34	2.73499	0.248377	11.0114	3.36676e-28	8.40311e-26
Hmgn2	39602.5	-0.340055	0.0310469	-10.9529	6.43252e-28	1.5796e-25
2810047C21Rik1	116.394	-4.16301	0.380745	-10.9339	7.94029e-28	1.9189e-25
Zfp951	136.756	-3.09425	0.290144	-10.6645	1.49171e-26	3.54863e-24
AK213636_gene	714.33	1.19958	0.113484	10.5705	4.08315e-26	9.564e-24
Fam46a	535.226	1.50551	0.143307	10.5054	8.1546e-26	1.88112e-23
Apcdd1	3427.34	0.601719	0.0573663	10.4891	9.69808e-26	2.20378e-23
Npm1	87443.3	0.275465	0.026279	10.4823	1.04151e-25	2.33191e-23
Calb2	740.019	1.44931	0.138437	10.4691	1.19783e-25	2.64304e-23
Mecom_copy2	21853.1	-0.368968	0.0354723	-10.4016	2.4385e-25	5.30374e-23
Hist1h2af	375.286	1.66939	0.160645	10.3918	2.70132e-25	5.79261e-23
Aldh1a2	1597.63	-0.940302	0.090966	-10.3368	4.80088e-25	1.01519e-22
Cdkn1a	1339.32	0.89741	0.0868645	10.3312	5.09435e-25	1.06249e-22
Tpm1	13401	0.358006	0.0346672	10.3269	5.32334e-25	1.09524e-22
Msx1	912.589	-1.03347	0.100104	-10.3239	5.49456e-25	1.1154e-22
Fabp5	5593.75	0.484709	0.0471499	10.2802	8.65871e-25	1.73459e-22
Slc7a11	3258.17	0.59281	0.0579599	10.2279	1.48657e-24	2.93935e-22
Pax9	497.762	-1.47268	0.144295	-10.2061	1.86241e-24	3.63529e-22
Lhx2	3344.95	-0.588177	0.0578519	-10.1669	2.78535e-24	5.36797e-22
Acan	424.506	-1.48	0.146967	-10.0703	7.47747e-24	1.42306e-21
Net1	10791.8	0.364618	0.0364702	9.9977	1.55983e-23	2.9319e-21
Col5a2	10749.5	0.374623	0.0375262	9.98299	1.80939e-23	3.35951e-21
Foxc1	2438.09	-0.632757	0.0644246	-9.82166	9.08355e-23	1.66623e-20
AK134636_gene	3849.27	0.516119	0.0528226	9.7708	1.50265e-22	2.72355e-20
Krt5	5000.13	0.538868	0.0552139	9.75964	1.67754e-22	3.00476e-20
Cacna1h	3234.09	-0.544278	0.0559326	-9.73097	2.22464e-22	3.93839e-20
Igf2	329686	0.567621	0.0583859	9.72189	2.43228e-22	4.25649e-20
Fgfr3	973.122	-1.08561	0.112312	-9.66599	4.20528e-22	7.2756e-20
Unc5b	7074.27	-0.428702	0.0445531	-9.62227	6.43935e-22	1.10156e-19
Sox6	2801.53	-0.624916	0.0649655	-9.61921	6.6339e-22	1.12223e-19
Leng8	5413.23	-0.535398	0.0557754	-9.59919	8.05745e-22	1.34807e-19
Gm5057_copy5	627.653	1.14626	0.120495	9.51288	1.85455e-21	3.06908e-19
Gm6682	4016.81	0.50864	0.0535145	9.50472	2.00594e-21	3.28392e-19
Rps15a-ps6	906.151	1.03651	0.109949	9.42726	4.2095e-21	6.81804e-19
Agtr2	2164.03	0.647676	0.0692432	9.35364	8.46828e-21	1.35715e-18
Nfatc4	9746.49	-0.351934	0.0376921	-9.33706	9.90432e-21	1.57076e-18
Cpa2	2432.28	0.604086	0.06481	9.32087	1.1539e-20	1.81114e-18
Zic3	1722.96	-0.681247	0.0733155	-9.292	1.51418e-20	2.35239e-18
Mest	67450	0.252595	0.0271941	9.28861	1.56323e-20	2.40406e-18
Txnip	2535.44	-0.667873	0.0721478	-9.25701	2.10235e-20	3.20083e-18
Hmga2	73597.8	0.253236	0.0274833	9.21418	3.13679e-20	4.72849e-18
4833420G17Rik	3588.26	-0.612238	0.0666261	-9.18915	3.95955e-20	5.91022e-18
Pitrm1	12858.1	0.339629	0.0370596	9.16441	4.98206e-20	7.36426e-18
AK145129_gene	460.878	-3.36067	0.367239	-9.15116	5.63245e-20	8.24559e-18
Mir17hg	809.112	-1.09323	0.120165	-9.09775	9.22206e-20	1.3372e-17
Dnm3os	4408.58	-1.21771	0.135406	-8.99309	2.40368e-19	3.45245e-17
Hic1	2091.14	0.611496	0.0680408	8.9872	2.53614e-19	3.60866e-17
Actn2	893.045	1.05371	0.117271	8.98521	2.58233e-19	3.64037e-17
Wnt10b	307.093	1.54312	0.172948	8.92245	4.56064e-19	6.37026e-17
Man2a1	4834.26	0.435821	0.0488541	8.92087	4.6266e-19	6.40363e-17
Fbln2	5784.85	-0.425382	0.0477107	-8.91586	4.84053e-19	6.63938e-17
AK011885_gene	3766.48	-0.480671	0.0540096	-8.89973	5.59817e-19	7.61001e-17
AA465934	187.383	2.0294	0.228082	8.8977	5.70169e-19	7.61503e-17
Gli3	13645.6	-0.32359	0.0363679	-8.89769	5.7019e-19	7.61503e-17
Prrx2	3013.91	-0.554061	0.0623855	-8.88125	6.61147e-19	8.75301e-17
Pitx2	1704.13	0.658395	0.0741757	8.87615	6.92171e-19	9.04413e-17
Ccng1	2673.55	0.539217	0.0607522	8.87569	6.95017e-19	9.04413e-17
Gdf5	776.256	-0.950264	0.107117	-8.87129	7.23051e-19	9.32919e-17
Slc1a5	1927.04	-0.645688	0.0728294	-8.86577	7.59778e-19	9.72069e-17
Ddx17	46308.5	-0.244177	0.027616	-8.84187	9.41287e-19	1.19426e-16
Unc5c	6098.45	-0.451025	0.0514614	-8.76434	1.87868e-18	2.36388e-16
Kctd12	13495	0.386603	0.0442268	8.74137	2.30299e-18	2.87401e-16
Sox5	1738.69	-0.679465	0.07787	-8.72564	2.64687e-18	3.27631e-16
Rasgef1b	2397.59	-0.593438	0.0680543	-8.72006	2.78046e-18	3.41391e-16
Slc6a17	794.233	-1.05005	0.120895	-8.68561	3.76706e-18	4.55311e-16
Ptn	5206.83	0.426445	0.049098	8.68558	3.76809e-18	4.55311e-16
AK207899_gene	4686.21	0.441252	0.0509948	8.65288	5.02169e-18	6.0201e-16
Igf2os	2695.41	0.587613	0.0684562	8.58378	9.1803e-18	1.09195e-15
Creb3l2	8658.04	-0.356637	0.0416088	-8.5712	1.02412e-17	1.2087e-15
Tnrc18	16159.8	-0.299203	0.0349204	-8.56813	1.05175e-17	1.23176e-15
Hemgn	691.716	-1.06423	0.124273	-8.56369	1.09316e-17	1.27049e-15
Ube2ql1	538.319	1.14779	0.134131	8.5572	1.15637e-17	1.33377e-15
Fn3krp	867.847	-0.864689	0.101235	-8.54144	1.32561e-17	1.51747e-15
Fbn1	6271.63	0.375206	0.0440306	8.52148	1.57525e-17	1.7898e-15
Hist1h2ai	169.952	2.08467	0.245906	8.4775	2.30088e-17	2.59489e-15
Olfml3	1987.55	-0.580083	0.0685035	-8.46792	2.49812e-17	2.7966e-15
Tuba1c	49032.2	0.226896	0.0268809	8.44079	3.15203e-17	3.5029e-15
Pcdh10	5840.27	0.433486	0.0514827	8.42004	3.76343e-17	4.15204e-15
1190002N15Rik	3667.13	-0.569807	0.0677024	-8.41634	3.88433e-17	4.25459e-15
Frzb	6102.05	-0.371663	0.0442659	-8.39615	4.6134e-17	5.01708e-15
Tuba1a	50841.9	0.226661	0.0270252	8.38705	4.98512e-17	5.38287e-15
Map1b	5870.17	0.3731	0.0446677	8.35278	6.6675e-17	7.14878e-15
Mmrn1	416.829	12.0106	1.44872	8.29047	1.12802e-16	1.20099e-14
Fgf15	94.4506	3.06346	0.369599	8.28859	1.14599e-16	1.21164e-14
Pcm1	7418.2	0.359406	0.0434862	8.26482	1.39906e-16	1.46902e-14
Hddc3	617.902	0.991126	0.12034	8.23605	1.77992e-16	1.85612e-14
Acta1	545.94	1.12935	0.137574	8.20897	2.23091e-16	2.31059e-14
Lars	6036.08	0.372444	0.0454029	8.20309	2.34293e-16	2.41022e-14
Iars	11204.2	0.298818	0.0366787	8.1469	3.73376e-16	3.81521e-14
Morf4l1-ps1	8800.18	0.319318	0.0391998	8.1459	3.76462e-16	3.82109e-14
Lox	1514.07	0.638098	0.0783513	8.14406	3.82249e-16	3.85413e-14
Rplp0	56896	-0.217273	0.0267655	-8.11766	4.75249e-16	4.76031e-14
Pdzd2	3714.67	-0.433668	0.0534653	-8.11121	5.0118e-16	4.98724e-14
Slit2	3222.38	0.480403	0.0593598	8.09306	5.81825e-16	5.75214e-14
A730008H23Rik	571.995	-1.04172	0.129265	-8.05881	7.70418e-16	7.5675e-14
Tril	12153.4	0.345208	0.0428425	8.05759	7.78135e-16	7.5943e-14
Vat1l	475.487	1.11746	0.139089	8.03411	9.42573e-16	9.14055e-14
Rnd3	9662.63	0.300599	0.0374411	8.02858	9.86078e-16	9.50193e-14
Mib1	7189.07	0.421784	0.0526981	8.00377	1.20663e-15	1.15541e-13
Cep250	5873.96	-0.364637	0.0455736	-8.00105	1.23364e-15	1.17388e-13
Hsd17b7	1807.28	0.613788	0.076722	8.00015	1.24264e-15	1.17511e-13
Hoxd9	1456.49	-0.640514	0.08013	-7.99344	1.31223e-15	1.23325e-13
Khsrp	16483.8	-0.268444	0.0336691	-7.97301	1.54856e-15	1.44643e-13
Adamts10	4441.83	-0.426682	0.053546	-7.96851	1.60596e-15	1.4909e-13
Nrp2	30569.2	0.258016	0.0324063	7.96191	1.69397e-15	1.56307e-13
Supt16	18949.8	0.257635	0.0324347	7.94321	1.97022e-15	1.80703e-13
Tubb2b	7495.26	0.374128	0.0471361	7.93718	2.06831e-15	1.88563e-13
Dock7	15085.8	0.260973	0.0332319	7.85311	4.05837e-15	3.6779e-13
Srp54b	3358.89	-0.438325	0.0558399	-7.84967	4.17148e-15	3.75804e-13
Notum	557.297	0.98926	0.126352	7.82943	4.90094e-15	4.38922e-13
Slc7a5	2380.96	0.501497	0.0641972	7.81183	5.6364e-15	5.01838e-13
Msc	592.084	0.977793	0.125304	7.80338	6.02687e-15	5.33483e-13
Msx2	1688.47	-0.616901	0.0800761	-7.70394	1.31933e-14	1.16108e-12
Psat1	6399.74	0.33759	0.0438889	7.69193	1.44933e-14	1.26816e-12
Xlr3a	73.5386	-3.02556	0.394518	-7.66901	1.73326e-14	1.50794e-12
Wnk4	405.278	-1.1557	0.150746	-7.66656	1.76674e-14	1.52833e-12
Flnc	4070.87	0.421048	0.0549655	7.66022	1.85615e-14	1.5966e-12
Rrm1	20600.7	0.255427	0.0333877	7.65033	2.00468e-14	1.71468e-12
2610035D17Rik	626.712	-0.915186	0.11965	-7.64884	2.02795e-14	1.72489e-12
Dhx9	40189.5	0.241127	0.0315726	7.63721	2.21985e-14	1.87762e-12
Btrc	3627.12	0.410603	0.0538689	7.62227	2.49246e-14	2.09656e-12
Padi3	220.718	1.54706	0.203103	7.61713	2.59387e-14	2.16987e-12
Hist1h2ag	2658.73	-1.02397	0.134565	-7.6095	2.75166e-14	2.28929e-12
Ccdc3	226.363	1.606	0.211167	7.60535	2.84131e-14	2.35103e-12
Sfrp2	4326.51	-0.377001	0.0495999	-7.60084	2.94213e-14	2.4213e-12
Ncl	74848	0.198249	0.0261115	7.59242	3.1398e-14	2.57008e-12
Caper_copy2	793.96	-0.887166	0.117026	-7.58093	3.43089e-14	2.79333e-12
Emx2	1453.73	0.642144	0.0849872	7.55578	4.16366e-14	3.3719e-12
Eda2r	209.463	1.62122	0.214626	7.5537	4.23052e-14	3.40085e-12
Ddx21	12997.2	0.273126	0.0361599	7.55329	4.24408e-14	3.40085e-12
Slc25a5	14150.7	0.266629	0.0353183	7.54933	4.37515e-14	3.48752e-12
Zdbf2	5861.91	0.871288	0.115474	7.54534	4.51106e-14	3.57713e-12
Marf1	5350.78	-0.365435	0.0485722	-7.52354	5.33117e-14	4.20555e-12
Kdm5d	163.394	-10.94	1.4597	-7.49467	6.64659e-14	5.2162e-12
Emilin1	7743.53	-0.319419	0.0426599	-7.48756	7.01675e-14	5.47847e-12
Slc16a2	2717.07	-0.450067	0.0602953	-7.46438	8.36941e-14	6.50124e-12
Gm5801	391.296	1.15441	0.155026	7.44656	9.5807e-14	7.40437e-12
Mthfd1l	2533.76	0.470031	0.0632277	7.43394	1.05407e-13	8.10513e-12
AK083203_gene	1714.43	-0.597432	0.0805841	-7.41376	1.22765e-13	9.39241e-12
Cntn2	382.072	1.21647	0.164267	7.40542	1.30734e-13	9.95214e-12
Smarca5	21346.9	0.240469	0.0325277	7.39274	1.43832e-13	1.08947e-11
Cspg4	1154.43	-0.653051	0.0887647	-7.3571	1.87942e-13	1.41654e-11
Kera	1019.97	0.692112	0.0941425	7.35175	1.95633e-13	1.46725e-11
Dgkk	787.866	-0.778487	0.10604	-7.34142	2.11341e-13	1.57729e-11
Synpo	9546.31	-0.303607	0.0414552	-7.32374	2.41145e-13	1.79094e-11
Sh3rf1	2021.59	0.498544	0.0682688	7.30266	2.82128e-13	2.08515e-11
Myog	1766.09	0.569937	0.0782474	7.28378	3.24599e-13	2.38745e-11
Zfp534	53.3624	4.76569	0.657045	7.25322	4.06967e-13	2.97888e-11
Eif2s2	16145.4	0.262099	0.0361602	7.24828	4.22088e-13	3.07478e-11
Peg10	58414.5	-0.20959	0.0289438	-7.24128	4.44468e-13	3.22239e-11
Ttk	4279.36	0.37539	0.0518645	7.2379	4.557e-13	3.28817e-11
Insr	4551.1	-0.357119	0.0493473	-7.23685	4.59215e-13	3.2979e-11
Hif3a	2143.61	-0.481339	0.0666333	-7.22369	5.05957e-13	3.61653e-11
Fut10	2123.24	-0.48529	0.0673162	-7.20912	5.63158e-13	4.00658e-11
Dlk1	5294.06	0.414646	0.0575844	7.20067	5.99178e-13	4.24302e-11
Rbm3	21206.6	0.265364	0.0368633	7.19859	6.08363e-13	4.28811e-11
Meox2	6487.08	0.338779	0.047192	7.17874	7.03589e-13	4.93647e-11
Ddx5	63222.3	0.209644	0.0292108	7.17693	7.12945e-13	4.97917e-11
Osbpl1a	3053.96	0.412473	0.0576052	7.16034	8.04774e-13	5.59483e-11
Mertk	2534.38	-0.444248	0.0621561	-7.14729	8.85096e-13	6.12527e-11
Bmp4	3746.29	0.401639	0.0562754	7.13703	9.53713e-13	6.57026e-11
Col16a1	1000.85	-0.687743	0.0964034	-7.13401	9.74861e-13	6.6857e-11
Stra6	3658.3	0.42793	0.0599948	7.13278	9.83592e-13	6.71533e-11
Draxin	1102.01	-0.638748	0.0895925	-7.12948	1.00748e-12	6.84774e-11
Mfap4	6259.63	-0.326574	0.0458176	-7.12771	1.02055e-12	6.8912e-11
Ccna2	12180.6	0.252367	0.0354081	7.12739	1.02293e-12	6.8912e-11
Miat	782.014	-0.859174	0.121057	-7.09727	1.27245e-12	8.53438e-11
Sertad4	8605.4	0.327117	0.0461342	7.09057	1.33563e-12	8.91884e-11
2900097C17Rik	26737.4	-0.21013	0.0296773	-7.0805	1.43637e-12	9.54965e-11
Atp10d	547.535	0.896695	0.127316	7.04309	1.88019e-12	1.24461e-10
2410018L13Rik	935.573	-0.726007	0.103405	-7.02101	2.20267e-12	1.45176e-10
Ambn	84.4817	2.52553	0.359929	7.01674	2.27099e-12	1.49034e-10
Matn1	79.4508	-2.53929	0.362057	-7.01351	2.32406e-12	1.51862e-10
AK079855_gene	3421.29	0.40668	0.0580422	7.00662	2.44149e-12	1.58853e-10
Itga11	789.225	-0.758457	0.1083	-7.00326	2.50069e-12	1.62013e-10
Bche	549.415	0.884158	0.126378	6.99613	2.63126e-12	1.6975e-10
Tagap1	1933.69	-0.497573	0.0713233	-6.97631	3.03043e-12	1.94677e-10
Laptm4b	3817.74	0.36854	0.052967	6.95792	3.45323e-12	2.20905e-10
Irs1	7141.62	0.302874	0.0435337	6.95724	3.46999e-12	2.21048e-10
Plk2	4939.28	0.327976	0.0472325	6.94385	3.81547e-12	2.42044e-10
Moxd1	927.398	0.81922	0.118287	6.92569	4.33847e-12	2.7408e-10
Rasl11b	2714.57	-0.438716	0.0634252	-6.91706	4.61104e-12	2.90095e-10
Egr1	321.146	1.16132	0.168115	6.90791	4.91832e-12	3.08154e-10
AK195902_gene	5531.74	0.321099	0.0464958	6.90597	4.98626e-12	3.1113e-10
P3h3	2726.45	-0.436538	0.0632188	-6.9052	5.01337e-12	3.11545e-10
Tmem181a	1861.29	0.497702	0.0721055	6.90241	5.11275e-12	3.16107e-10
Cdh3	8213.76	-0.295158	0.0427643	-6.90198	5.12831e-12	3.16107e-10
Pnp	2969.81	-0.403488	0.0585142	-6.89556	5.36531e-12	3.29382e-10
Glis3	564.186	-0.90783	0.131855	-6.88508	5.77552e-12	3.53142e-10
Psmd1	14831	0.229175	0.033297	6.88274	5.87104e-12	3.57546e-10
Msx1os	259.144	-1.35078	0.196413	-6.87725	6.10182e-12	3.70121e-10
Tyro3	3773.68	-0.36423	0.0532761	-6.83665	8.10651e-12	4.89768e-10
Ldhb	8571.82	-0.281418	0.0412671	-6.81943	9.14013e-12	5.50034e-10
Ptpru	1388.42	-0.557753	0.0819936	-6.8024	1.02888e-11	6.1672e-10
Klhl13	3799.02	0.371067	0.0546668	6.78778	1.13872e-11	6.79882e-10
Sema3d	1969.97	-0.526907	0.0777586	-6.77619	1.23384e-11	7.33799e-10
Maf	722.371	-0.770317	0.11438	-6.73472	1.64241e-11	9.72756e-10
Ptprd	10134.2	0.266181	0.0395268	6.73419	1.64841e-11	9.72756e-10
Nap1l5	45.8035	-3.68531	0.547314	-6.73345	1.65692e-11	9.74e-10
Acta2	2855.56	0.457125	0.067912	6.73113	1.68346e-11	9.85795e-10
Trim29	671.836	0.767615	0.114071	6.72926	1.70534e-11	9.94779e-10
Gm3002	130.019	1.83648	0.273243	6.72108	1.80388e-11	1.04825e-09
Nr4a2	726.724	-0.739363	0.110099	-6.71545	1.87491e-11	1.08538e-09
Matr3	34011.9	0.191352	0.0284996	6.7142	1.89096e-11	1.09053e-09
Eprs	17449.5	0.216873	0.0323229	6.70957	1.95193e-11	1.12144e-09
Phldb2	12044.8	0.241818	0.0360583	6.70631	1.99613e-11	1.14252e-09
Hnrpdl	2088.89	-0.568914	0.0848535	-6.70467	2.01862e-11	1.1498e-09
Cltc	24373.8	0.21305	0.0317784	6.70422	2.02484e-11	1.1498e-09
Hand1	67.9185	-2.64862	0.395096	-6.70374	2.0315e-11	1.1498e-09
Klhl41	789.301	0.784466	0.117041	6.70249	2.04897e-11	1.15539e-09
Mogat2	584.563	-0.810657	0.121245	-6.68611	2.29185e-11	1.28758e-09
AK203176_gene	21108.4	0.217867	0.0326204	6.67887	2.40799e-11	1.34785e-09
Fermt2	9249.66	0.257558	0.0385757	6.6767	2.44376e-11	1.36287e-09
Mthfd2	2786.2	0.412057	0.0621437	6.63071	3.34081e-11	1.85635e-09
Tfap2c	686.002	0.75836	0.114563	6.61961	3.60145e-11	1.9939e-09
Hnrnpu	75489.7	0.175243	0.0264824	6.61732	3.65764e-11	2.01767e-09
Phlda1	1685.08	0.509831	0.0773922	6.58763	4.46911e-11	2.4564e-09
Nrk	6497.85	0.324729	0.0493083	6.58568	4.52803e-11	2.47983e-09
Actc1	5427.21	0.869152	0.132124	6.57831	4.75822e-11	2.59655e-09
Snca	82.6849	9.67693	1.47198	6.5741	4.89495e-11	2.66163e-09
Cdh11	26479.5	-0.210406	0.0320611	-6.56265	5.28605e-11	2.86406e-09
Synpo2l	1175.31	0.575278	0.0877919	6.55275	5.64872e-11	3.04971e-09
D630003M21Rik	528.027	-0.836947	0.127804	-6.54869	5.80446e-11	3.12272e-09
Gpr162	590.888	-0.796132	0.121643	-6.54481	5.95711e-11	3.19356e-09
Dcn	732.392	0.749741	0.114681	6.5376	6.25126e-11	3.33949e-09
Itpkb	4386.92	-0.341746	0.0523694	-6.52568	6.76957e-11	3.60373e-09
Tpm3	19420.8	-0.224772	0.0344827	-6.51841	7.10564e-11	3.76946e-09
Myl1	905.603	0.74663	0.114688	6.51011	7.50976e-11	3.97001e-09
Igfbpl1	231.076	1.32721	0.204055	6.50418	7.8119e-11	4.11544e-09
Cdc42ep3	1591.52	-0.499403	0.0769536	-6.48966	8.60292e-11	4.51653e-09
Gmps	11088.1	0.243283	0.0374941	6.48857	8.66569e-11	4.53385e-09
Xrn2	9914.56	0.246828	0.0380553	6.48603	8.81272e-11	4.59499e-09
Mylpf	865.673	0.783662	0.120857	6.48421	8.91975e-11	4.63492e-09
Pisd-ps2	379.49	1.01443	0.156807	6.46927	9.84748e-11	5.09959e-09
Atp1a2	576.881	-0.908119	0.140416	-6.46736	9.97268e-11	5.14692e-09
Ptn_copy2	11031.4	0.248819	0.0385971	6.44658	1.144e-10	5.88426e-09
Gatm	472.418	0.890384	0.138418	6.43258	1.25453e-10	6.43104e-09
Rspo2	709.895	0.860053	0.133736	6.43098	1.26788e-10	6.47766e-09
Tcf7l2	6311.98	-0.303787	0.0472705	-6.42657	1.30512e-10	6.64562e-09
1810041L15Rik	231.921	1.38535	0.215605	6.42541	1.31512e-10	6.67421e-09
Slc16a10	1499.28	0.51784	0.0807086	6.41616	1.39752e-10	7.06884e-09
Abcc5	3716.26	-0.344708	0.0539816	-6.38564	1.70677e-10	8.60452e-09
Ano3	51.6073	3.29956	0.517234	6.37924	1.77967e-10	8.94238e-09
Anxa6	6539.78	0.305055	0.0478318	6.37765	1.79823e-10	9.00596e-09
Cse1l	16817.5	0.224057	0.0352165	6.36229	1.98773e-10	9.92237e-09
Bclaf1	12842.9	0.259695	0.0408298	6.36045	2.01169e-10	1.00091e-08
Bex1	1857.67	0.454264	0.0718231	6.32477	2.53614e-10	1.25774e-08
Rbfox3	225.815	-1.23944	0.196136	-6.3193	2.62748e-10	1.29881e-08
Dstyk	2723.85	-0.381203	0.0603715	-6.31429	2.71411e-10	1.33729e-08
Gm5643_copy2	9805.43	0.269197	0.0426665	6.30932	2.80263e-10	1.37645e-08
4933404O12Rik	829.193	0.659396	0.104668	6.2999	2.97838e-10	1.45807e-08
Syncrip	27507.6	0.189883	0.0301568	6.29653	3.04386e-10	1.48534e-08
Gstm6	63.1304	-2.51339	0.400233	-6.27983	3.38943e-10	1.64869e-08
Naa50	13761.3	0.216631	0.0345013	6.27893	3.40908e-10	1.65297e-08
Ipo5	25153.2	0.208112	0.0331682	6.27444	3.50888e-10	1.69596e-08
Gm5057	1612.11	0.48078	0.0767127	6.26728	3.67413e-10	1.77021e-08
Hoxa5	1051.04	-0.585298	0.0934538	-6.26296	3.77733e-10	1.81419e-08
Dera	2039.4	0.424948	0.0679478	6.25403	3.99994e-10	1.91507e-08
Tpm2	3727.41	0.379333	0.0607234	6.24691	4.18665e-10	1.99817e-08
Wnt5a	16407.5	-0.218534	0.0350036	-6.24319	4.2873e-10	2.03982e-08
Ablim3	445.162	0.913306	0.146451	6.23627	4.4812e-10	2.12543e-08
Capn11	36.0677	-5.26945	0.84534	-6.23353	4.5603e-10	2.15623e-08
Sall4	1068.35	-0.583668	0.0937246	-6.22748	4.74009e-10	2.2343e-08
Smpd3	218.25	1.29806	0.208982	6.21134	5.25333e-10	2.46858e-08
Chrdl1	1919.01	-0.514855	0.083082	-6.19695	5.75672e-10	2.69365e-08
BC002163	787.362	0.667512	0.107721	6.19665	5.76769e-10	2.69365e-08
Celf2	3108.32	0.349727	0.0565209	6.18757	6.10977e-10	2.84469e-08
Epcam	2132.64	0.41363	0.0668817	6.18451	6.22972e-10	2.89169e-08
Tubb2a	2923.83	0.374812	0.0606939	6.17545	6.59735e-10	3.05303e-08
Rbp1	1314.84	0.517024	0.083957	6.1582	7.35767e-10	3.39456e-08
Rarg	9646.32	-0.233034	0.0378577	-6.15552	7.48327e-10	3.44208e-08
Ctsc	1148.41	-0.607501	0.0987793	-6.15009	7.74405e-10	3.5513e-08
Usp14	6103.48	0.291427	0.0473974	6.14859	7.81755e-10	3.57424e-08
Mars	5191.13	0.290441	0.0472451	6.14753	7.86965e-10	3.58729e-08
Aff1	2233.3	-0.399664	0.065044	-6.14452	8.02043e-10	3.64511e-08
Adamts20	719.249	0.740233	0.120667	6.13452	8.54181e-10	3.86269e-08
Psip1	20100.7	0.19344	0.0315339	6.13437	8.54992e-10	3.86269e-08
Lamb2	2636.61	-0.37043	0.0604199	-6.13093	8.7366e-10	3.93535e-08
Ppp6r1	7089.05	-0.261931	0.0427598	-6.12562	9.03309e-10	4.0569e-08
Tmtc1	877.196	0.61414	0.100297	6.12322	9.17046e-10	4.10648e-08
Lad1	500.669	0.836998	0.136728	6.12165	9.26142e-10	4.13505e-08
Serinc2	2668.26	-0.383814	0.0628659	-6.10528	1.0262e-09	4.5684e-08
AK018753_gene	132044	0.158851	0.0260485	6.09827	1.07221e-09	4.7593e-08
Unc45a	2700.66	-0.37308	0.0612912	-6.087	1.15046e-09	5.09177e-08
BC023483_gene	3627.19	-0.324589	0.0534002	-6.07843	1.21365e-09	5.35589e-08
Gars	9239.36	0.24453	0.0402664	6.0728	1.25701e-09	5.53119e-08
Vwde	161.054	1.46458	0.241283	6.06996	1.27941e-09	5.61353e-08
Hpse2	490.918	-0.856897	0.141473	-6.05698	1.38703e-09	6.06826e-08
Zim1	1703.59	0.524982	0.0867055	6.05477	1.40616e-09	6.13433e-08
Nr2f2	9117	0.234791	0.0388034	6.05078	1.44151e-09	6.27055e-08
Eif4a1	63490.2	0.161657	0.0267202	6.04998	1.44864e-09	6.28362e-08
Dock11	3873.75	0.35256	0.0583326	6.04396	1.50375e-09	6.50413e-08
Riok3	4394.39	0.323487	0.0535923	6.03608	1.57902e-09	6.81036e-08
Tbx5	7010.7	-0.297117	0.0494365	-6.01007	1.85448e-09	7.97583e-08
Pam	3799.85	0.319645	0.0532109	6.00713	1.8884e-09	8.09884e-08
Abce1	14933	0.211539	0.035247	6.0016	1.95382e-09	8.35161e-08
Gpr137b-ps	983.117	-0.567019	0.0944838	-6.00123	1.95831e-09	8.35161e-08
Sycp1	49.6893	8.94376	1.4914	5.99689	2.01129e-09	8.5536e-08
Boc	5310.03	-0.281936	0.0470327	-5.99446	2.04167e-09	8.65861e-08
3110039I08Rik	251.02	-1.18055	0.197023	-5.99195	2.07341e-09	8.76878e-08
AW551984	1342.23	0.53241	0.0888672	5.99108	2.08454e-09	8.79145e-08
Depdc1b	1554.97	0.464407	0.0776172	5.9833	2.18663e-09	9.19652e-08
Crhr1	65.7893	2.39061	0.399838	5.97895	2.24581e-09	9.41939e-08
Uchl1	1238.73	0.507877	0.0850211	5.97355	2.32153e-09	9.71023e-08
Nes	6720.79	0.277448	0.0464944	5.96734	2.41156e-09	1.00592e-07
Igsf3	14349.5	-0.200555	0.0336199	-5.96535	2.4411e-09	1.01546e-07
Pink1	983.813	-0.581447	0.097687	-5.95215	2.64648e-09	1.09789e-07
Igf1	6359.1	0.264482	0.04446	5.94877	2.70173e-09	1.11777e-07
Gm4532	142.433	-1.49902	0.25201	-5.94827	2.70992e-09	1.11812e-07
Foxp2	2832.26	0.354297	0.0595678	5.9478	2.71776e-09	1.11832e-07
Eif5a	36592.3	0.169481	0.0285496	5.93636	2.91425e-09	1.19594e-07
Hspd1	32017.7	0.169229	0.0285497	5.92751	3.07569e-09	1.2588e-07
Gm5057_copy4	1831.67	0.422383	0.071361	5.91897	3.23965e-09	1.32235e-07
Zfp868	1664.68	0.440216	0.0744115	5.91597	3.29926e-09	1.34308e-07
Dync1h1	37427.1	0.171834	0.0290525	5.9146	3.32686e-09	1.35071e-07
Daam2	5954.44	-0.275236	0.0465642	-5.91091	3.40227e-09	1.37765e-07
Acp1	5070.41	-0.275324	0.0465915	-5.90932	3.43526e-09	1.38732e-07
Pola1	5344.37	0.300496	0.0508598	5.90831	3.45632e-09	1.39213e-07
Apoe	1029.18	-0.579449	0.0981077	-5.90625	3.49983e-09	1.40593e-07
Wdr72	64.0179	-2.33115	0.395051	-5.90089	3.61554e-09	1.44859e-07
Zfp46	2568.99	-0.363405	0.0616265	-5.89689	3.7042e-09	1.48022e-07
Casd1	7471.48	-0.242281	0.0410927	-5.89595	3.72527e-09	1.48474e-07
Gm13152	490.391	-0.778952	0.132178	-5.8932	3.78785e-09	1.50575e-07
Met	3274.79	0.327373	0.0555725	5.89092	3.84048e-09	1.52269e-07
Nampt	3539.1	0.330313	0.0561495	5.88276	4.03493e-09	1.59563e-07
Klk1b22	45.3027	8.81268	1.49843	5.88129	4.07079e-09	1.60564e-07
Dlat	3698.05	0.31175	0.0530763	5.87361	4.26398e-09	1.6775e-07
Eps8	912.718	0.592052	0.100809	5.87302	4.27937e-09	1.67921e-07
Gigyf1	3255.15	-0.330911	0.056481	-5.85881	4.66195e-09	1.82463e-07
Top2a	59533.4	0.166641	0.0284502	5.8573	4.70462e-09	1.83661e-07
Fgfrl1	3020.29	-0.341913	0.0583848	-5.85619	4.73598e-09	1.84413e-07
Serinc5	1838.42	0.45412	0.0775574	5.85528	4.76206e-09	1.84955e-07
Gpr17	182.384	1.34882	0.230677	5.8472	4.99915e-09	1.93669e-07
Atp13a3	7082.76	0.271951	0.0465169	5.8463	5.02642e-09	1.94232e-07
Xlr3c	54.3526	-2.56378	0.438721	-5.84376	5.10359e-09	1.96714e-07
Nav2	3825.31	0.312102	0.0534131	5.84317	5.12172e-09	1.96915e-07
Tnnc1	393.302	0.954309	0.163618	5.83254	5.45906e-09	2.09356e-07
Sec23ip	5445.48	0.272529	0.0467593	5.82833	5.59846e-09	2.14162e-07
Fgf9	744.585	0.634762	0.108946	5.82641	5.66337e-09	2.16102e-07
Kif5b	17502.3	0.201523	0.0345932	5.82549	5.69457e-09	2.1675e-07
Gpr137b	948.422	0.574647	0.0986542	5.82486	5.71594e-09	2.1702e-07
Tmem132c	10273.8	0.243461	0.0418027	5.82405	5.74383e-09	2.17537e-07
5330429B09Rik_copy2	645.984	0.689182	0.118369	5.82234	5.80309e-09	2.18864e-07
Ctse	164.641	1.36052	0.233678	5.8222	5.80763e-09	2.18864e-07
Ppox	1540.72	-0.475707	0.0818078	-5.81493	6.06575e-09	2.28027e-07
Rsph3a	1420.73	-0.465052	0.0799894	-5.81392	6.10273e-09	2.28852e-07
Adcy6	5926.87	-0.257166	0.0442862	-5.80693	6.36296e-09	2.38025e-07
Mybpc1	851.717	0.607916	0.10475	5.80348	6.49527e-09	2.42379e-07
Adamts17	2708.42	0.364601	0.0628841	5.79798	6.71166e-09	2.49841e-07
Hspa9	21584	0.18196	0.0313927	5.79627	6.78071e-09	2.51796e-07
Alad	2099.78	0.392192	0.0676676	5.79585	6.7974e-09	2.51801e-07
Crhbp	40.4854	-3.09472	0.534887	-5.78575	7.21895e-09	2.66749e-07
Ppp1cc	23704.5	0.177534	0.0306868	5.78535	7.23594e-09	2.66749e-07
BC019681_gene	1067.52	0.558031	0.096596	5.77696	7.60608e-09	2.79716e-07
Morf4l2	20411.4	0.178306	0.0308858	5.77306	7.78441e-09	2.85585e-07
Arfgef2	2719.72	0.367918	0.0637824	5.76833	8.00614e-09	2.93013e-07
Bzw1	29131.9	0.166809	0.0289224	5.76748	8.0465e-09	2.93784e-07
Atf4	6872.31	0.254792	0.0442061	5.76373	8.22756e-09	2.99676e-07
Igsf10	3703.91	0.303441	0.0527021	5.75767	8.52822e-09	3.09886e-07
Ccdc80	2428.87	-0.366277	0.0638111	-5.74002	9.46668e-09	3.42929e-07
Eif5	25329.5	0.170737	0.0297466	5.73973	9.48265e-09	3.42929e-07
Hmg1l1	1168.8	0.508675	0.0886938	5.73518	9.74085e-09	3.51432e-07
Ppip5k2	7170.83	0.243624	0.0425411	5.7268	1.02344e-08	3.68368e-07
Smc6	10152.8	0.213484	0.0372943	5.7243	1.0386e-08	3.72939e-07
Has2	2682.39	0.360594	0.0630593	5.71834	1.07568e-08	3.85348e-07
Rab32	786.642	-0.607988	0.106359	-5.7164	1.08804e-08	3.87978e-07
Adgra3	5536.57	-0.258336	0.0451922	-5.71639	1.08812e-08	3.87978e-07
Klhdc4	1985.15	-0.398736	0.0697754	-5.71457	1.09983e-08	3.91235e-07
Mybbp1a	18057	0.192876	0.0337547	5.71404	1.10324e-08	3.91536e-07
Gm10409_copy3	85.716	1.90098	0.332913	5.71015	1.12877e-08	3.99664e-07
Tnnt2	369.025	0.966901	0.169458	5.70584	1.15771e-08	4.0896e-07
Aars	10568.8	0.21246	0.0372404	5.7051	1.16277e-08	4.09796e-07
Casq2	311.118	1.06207	0.186456	5.69609	1.22585e-08	4.31029e-07
Atp5a1	48121.3	0.153605	0.0269695	5.69552	1.22998e-08	4.31485e-07
Cdh1	2479.97	0.371636	0.0652707	5.69378	1.24261e-08	4.34912e-07
Cxxc5	4245.07	-0.290271	0.0510782	-5.68288	1.32446e-08	4.62498e-07
Ephb2	5185.26	-0.268651	0.0473596	-5.67257	1.4067e-08	4.9009e-07
Pa2g4	17879.3	0.189676	0.0334591	5.6689	1.43721e-08	4.99578e-07
Dpysl3	4863.63	0.298106	0.05262	5.66526	1.468e-08	5.09118e-07
Pmaip1	3443.56	-0.336354	0.0593909	-5.66339	1.48411e-08	5.12629e-07
Smoc1	3649.58	0.34354	0.0606607	5.6633	1.48486e-08	5.12629e-07
Hsd3b6	402.388	0.865388	0.152885	5.6604	1.51021e-08	5.20203e-07
Arhgef40	10633.9	-0.213049	0.0376924	-5.65231	1.58305e-08	5.44061e-07
Kif23	6385.88	0.252015	0.0446002	5.65053	1.5995e-08	5.48478e-07
Tfrc	7364.01	0.276203	0.0488969	5.64867	1.61692e-08	5.53205e-07
Cpt1c	757.991	-0.63866	0.113084	-5.64764	1.62668e-08	5.55297e-07
Phldb1	6315.43	-0.25784	0.0456891	-5.64334	1.66778e-08	5.68052e-07
Sox12	10073.4	-0.22807	0.0404832	-5.6337	1.76384e-08	5.99431e-07
Spcs3	6355.2	0.242463	0.0430838	5.62771	1.82618e-08	6.19235e-07
Zfc3h1	4071.18	-0.287746	0.0512142	-5.61847	1.92657e-08	6.51823e-07
Mafb	713.259	-0.737774	0.131519	-5.60965	2.0274e-08	6.84416e-07
Ralgps2	8153.16	0.239262	0.0426668	5.60768	2.05062e-08	6.90725e-07
2310045N01Rik	1068.64	-0.526093	0.0938828	-5.60372	2.09796e-08	7.05109e-07
Ipo7	12336.6	0.259076	0.0462781	5.59824	2.16539e-08	7.25122e-07
Mthfd1	6065.67	0.26251	0.0468927	5.59811	2.16703e-08	7.25122e-07
Casc5	4946.22	0.323737	0.0578502	5.59612	2.19196e-08	7.31854e-07
Tceanc2	749.815	-0.667411	0.119307	-5.59407	2.21805e-08	7.38945e-07
Fndc3c1	13303.1	0.223603	0.0400092	5.58877	2.28681e-08	7.6019e-07
Rspo4	143.716	-1.39819	0.250254	-5.58707	2.3093e-08	7.65992e-07
Tomm70a	10941.4	0.204105	0.0365525	5.58389	2.35202e-08	7.78469e-07
Cul4b	11651	0.209689	0.03757	5.58128	2.38749e-08	7.88494e-07
Ncapg	5467.3	0.255332	0.0457798	5.5774	2.44141e-08	8.04557e-07
Igf2r	21980.4	0.206261	0.0371124	5.55773	2.73298e-08	8.98697e-07
Rps15a-ps4	198.582	1.19959	0.215874	5.5569	2.74604e-08	9.01044e-07
Pitpnm1	360.151	-0.89929	0.161979	-5.55191	2.82572e-08	9.25195e-07
Mtpn	15207.6	0.187518	0.0338072	5.5467	2.91112e-08	9.51113e-07
Gpx6	43.7371	2.87932	0.519276	5.54487	2.9418e-08	9.59076e-07
Picalm	12715.3	0.200053	0.0361149	5.53934	3.03613e-08	9.86241e-07
Ifrd1	1832.91	0.413787	0.0747011	5.53923	3.03808e-08	9.86241e-07
Tcf12	29287.6	0.19244	0.0347494	5.53794	3.06055e-08	9.90441e-07
Tmem119	6344.73	-0.237325	0.0428574	-5.53754	3.06748e-08	9.90441e-07
Actr3	15119	0.184134	0.0332529	5.53737	3.07053e-08	9.90441e-07
Hebp1	321.074	0.94911	0.17152	5.53353	3.13854e-08	1.01024e-06
Nol10	3340.48	0.309491	0.0559394	5.53262	3.15479e-08	1.01333e-06
Atp5c1	10161	0.21169	0.0382685	5.5317	3.17134e-08	1.0165e-06
Tcf4	37882.9	0.153182	0.0277241	5.52525	3.29014e-08	1.05236e-06
Smyd1	563.352	0.792384	0.14346	5.52338	3.32534e-08	1.06139e-06
Speg	1379.58	-0.463398	0.0841902	-5.50419	3.70878e-08	1.1813e-06
Fbxo44	309.663	-0.958839	0.174368	-5.49893	3.82096e-08	1.21449e-06
Dmrt2	575.24	0.681415	0.123965	5.49685	3.86644e-08	1.22639e-06
Rimklb	4843.5	-0.268936	0.0489531	-5.49375	3.93493e-08	1.24552e-06
Nup153	12537.6	0.226829	0.0412917	5.49334	3.94413e-08	1.24584e-06
Cux2	655.852	-0.657297	0.11967	-5.4926	3.96062e-08	1.24846e-06
Hmha1	1087.76	-0.50775	0.0924842	-5.49013	4.01636e-08	1.26341e-06
Irx2	417.82	0.793338	0.14459	5.48682	4.09244e-08	1.28237e-06
Ppm1h	579.193	-0.705741	0.128626	-5.48677	4.09348e-08	1.28237e-06
AK171960_gene	3852.52	-0.289892	0.0528468	-5.48551	4.12278e-08	1.2889e-06
Arhgef25	3488.55	-0.324479	0.059158	-5.48495	4.13578e-08	1.29031e-06
Cars	2815.57	0.326433	0.0595456	5.48206	4.20395e-08	1.3089e-06
Armc10	5996.99	0.242693	0.0442766	5.48129	4.22237e-08	1.31195e-06
Tshz3	1860.47	0.49781	0.090893	5.47688	4.32902e-08	1.34235e-06
Paip1	6813.44	0.256896	0.0469091	5.47647	4.33895e-08	1.34269e-06
Trp63	2536.94	0.35532	0.0649193	5.47327	4.41819e-08	1.36444e-06
Bmp7	4195.56	0.276191	0.0505598	5.46267	4.69023e-08	1.44552e-06
Gprc5c	2322.32	-0.365718	0.0670137	-5.45737	4.83249e-08	1.48636e-06
Slc25a21	103.419	-1.60181	0.294093	-5.44659	5.13443e-08	1.57604e-06
Zfp781	1193.23	-0.481265	0.0883708	-5.44597	5.1523e-08	1.57834e-06
Pou4f1	70.5667	2.0295	0.373269	5.43709	5.41577e-08	1.65572e-06
Txnrd1	14261.6	0.192896	0.0355375	5.42796	5.70016e-08	1.73918e-06
Kpna3	8927.88	0.210369	0.0387666	5.42655	5.74526e-08	1.74943e-06
Ppp3r1	5254.26	0.27124	0.0499892	5.42597	5.764e-08	1.75163e-06
Lamb1	8849.64	0.216505	0.0399239	5.42295	5.8625e-08	1.77802e-06
Fnbp4	6271.53	0.236851	0.0436816	5.42221	5.88666e-08	1.7818e-06
Top2b	34777	0.168907	0.0312111	5.41176	6.24088e-08	1.88527e-06
Ccdc21	191.361	-1.19216	0.220503	-5.40652	6.42596e-08	1.93733e-06
Synpo2	1102.23	0.550124	0.101784	5.4048	6.48802e-08	1.95218e-06
Phgdh	8222.42	0.217499	0.0402453	5.40434	6.50489e-08	1.95339e-06
Cntn1	181.364	1.23692	0.228907	5.4036	6.53151e-08	1.95752e-06
Rybp	7257.75	0.225895	0.0418245	5.40103	6.62583e-08	1.98189e-06
Sec24d	2302.32	0.350031	0.0648989	5.39349	6.91039e-08	2.06295e-06
Trps1	11699.5	-0.225707	0.041879	-5.38952	7.06478e-08	2.10492e-06
Ptges3	18504.4	0.178274	0.033088	5.38788	7.12929e-08	2.11999e-06
Ahctf1	11742.6	0.222301	0.0412761	5.38571	7.21606e-08	2.14161e-06
Ptprs	20005.3	-0.188614	0.0350438	-5.38224	7.35626e-08	2.17897e-06
Btf3	18036.9	0.184209	0.0342278	5.38185	7.37225e-08	2.17946e-06
Fos	109.682	1.77059	0.329328	5.37635	7.60095e-08	2.23958e-06
Cycs	7740.3	0.221539	0.041207	5.37626	7.60502e-08	2.23958e-06
Pdgfa	2075.68	0.36152	0.0672857	5.37291	7.74781e-08	2.27723e-06
Actg1	147805	0.135486	0.0252312	5.36978	7.88321e-08	2.31256e-06
Snrnp200	23351.5	0.188758	0.0351742	5.36637	8.0337e-08	2.35218e-06
Gpt2	4590.75	0.266182	0.0496206	5.36434	8.1247e-08	2.37425e-06
Nid1	7993.68	0.223491	0.0416731	5.36295	8.18744e-08	2.388e-06
Lin28b	3925.22	0.333933	0.0624197	5.3498	8.80521e-08	2.56007e-06
Dtx3	3823.05	-0.3176	0.059368	-5.34968	8.81102e-08	2.56007e-06
Unc5d	412.009	0.789446	0.147621	5.3478	8.90322e-08	2.58193e-06
Gdnf	270.176	1.03302	0.193183	5.34738	8.92369e-08	2.58295e-06
Angptl2	3266.69	-0.306855	0.0574396	-5.34222	9.18166e-08	2.65258e-06
Cbln1	1173.73	-0.464615	0.0870043	-5.34014	9.28755e-08	2.67809e-06
Megf10	1362.79	0.477739	0.0894923	5.33832	9.38131e-08	2.70001e-06
Calm1	22982.8	0.161364	0.0302563	5.33326	9.64657e-08	2.77111e-06
Hspa5	38130.9	0.154152	0.0289275	5.32891	9.88058e-08	2.83299e-06
Anln	6880.58	0.247916	0.0465353	5.32748	9.95821e-08	2.84988e-06
A930005H10Rik	195.359	1.12684	0.211582	5.32577	1.00526e-07	2.87149e-06
Hist1h2ac	1121.71	-1.01889	0.191421	-5.32277	1.022e-07	2.91386e-06
Usp1	12383.1	0.1949	0.0366215	5.322	1.02635e-07	2.92077e-06
Rpl4	72637.7	0.146262	0.0274926	5.32006	1.03732e-07	2.94103e-06
Zfp40	826.653	-0.549031	0.1032	-5.32006	1.03733e-07	2.94103e-06
C630043F03Rik	819.296	-0.552795	0.103916	-5.31962	1.03985e-07	2.94269e-06
Eif4g2	128592	0.136194	0.025612	5.31758	1.05157e-07	2.97034e-06
Pls3	6531.15	0.28087	0.0528263	5.31685	1.05579e-07	2.97673e-06
F2r	10230	0.212032	0.0398926	5.31508	1.06613e-07	3.00034e-06
Bmpr1b	1767.63	-0.431517	0.0813468	-5.30466	1.12885e-07	3.171e-06
Nfatc1	2081.77	-0.370006	0.0697692	-5.30329	1.13736e-07	3.18901e-06
Mdn1	8879.22	0.250086	0.0471648	5.30237	1.14307e-07	3.19913e-06
Fzd5	245.532	-1.00188	0.188978	-5.30155	1.14821e-07	3.20425e-06
Capn7	3715.89	0.288192	0.0543615	5.30141	1.14911e-07	3.20425e-06
Cnbp	24980.2	0.161631	0.0304938	5.30045	1.15518e-07	3.21529e-06
Vcl	8614.68	0.205866	0.0388438	5.29986	1.15894e-07	3.21987e-06
Bgn	2288.67	-0.352067	0.0665139	-5.29313	1.2024e-07	3.33451e-06
Rpl7a	49317.3	0.142401	0.0269309	5.28765	1.23895e-07	3.42963e-06
Rtn4	13698.8	0.184796	0.0349906	5.28129	1.28278e-07	3.54452e-06
Pkd1	5027.45	-0.253661	0.0481153	-5.27194	1.34991e-07	3.72327e-06
Lect1	339.428	-0.869802	0.165026	-5.27071	1.35896e-07	3.74143e-06
Serp1	11039.4	0.19428	0.0369062	5.26415	1.40839e-07	3.87054e-06
Zcchc24	3973.15	0.273406	0.0519662	5.26122	1.43099e-07	3.92556e-06
Smc2	15484	0.181376	0.0344964	5.25783	1.45765e-07	3.98627e-06
Ogt	13923	-0.21598	0.0410785	-5.25774	1.45836e-07	3.98627e-06
Psmd2	22368.6	0.160459	0.0305245	5.25674	1.46633e-07	4.00088e-06
Col6a1	2200.3	0.411458	0.0782956	5.25519	1.47875e-07	4.02754e-06
Cthrc1	467.959	-0.75589	0.143887	-5.25335	1.49357e-07	4.06064e-06
Cpm	2837.67	-0.310983	0.059228	-5.25061	1.51598e-07	4.11422e-06
Dlx5	725.292	-0.674056	0.128411	-5.24922	1.52743e-07	4.13792e-06
Hs3st3a1	584.439	-0.637985	0.121761	-5.23966	1.60875e-07	4.35049e-06
Mrc2	8083.07	-0.207316	0.0396869	-5.2238	1.75289e-07	4.73187e-06
Hist2h2be	503.748	-0.684173	0.131301	-5.21073	1.88096e-07	5.0686e-06
Eif4g1	57018.5	0.16493	0.0317009	5.20271	1.96402e-07	5.28308e-06
Rarb	517.171	0.778489	0.14985	5.19511	2.04594e-07	5.48751e-06
Gdf10	648.395	-0.647068	0.124556	-5.195	2.04723e-07	5.48751e-06
Gdi2	26360.2	0.155104	0.0299002	5.1874	2.1325e-07	5.70602e-06
Ppid	7291.6	0.213855	0.0412545	5.18381	2.17403e-07	5.80695e-06
Pmp22	1174.72	-0.455452	0.087877	-5.18284	2.18537e-07	5.82701e-06
Rrm2	17938.2	0.166752	0.0322025	5.17824	2.23994e-07	5.96209e-06
Cct8	24349.6	0.155985	0.0301385	5.17562	2.27154e-07	6.03481e-06
Ephb3	6235.4	-0.23414	0.0452417	-5.17532	2.27519e-07	6.03481e-06
Hs3st3b1	3071.14	-0.303533	0.0587079	-5.17022	2.33814e-07	6.19099e-06
Ctnnbip1	3564.82	-0.282979	0.0547369	-5.16981	2.34336e-07	6.19404e-06
Birc6	15612.9	0.20879	0.0404013	5.16791	2.3673e-07	6.24646e-06
Stmn2	229.709	-1.03845	0.201056	-5.165	2.40444e-07	6.33349e-06
Atn1	8793.89	-0.203738	0.0394973	-5.15827	2.49241e-07	6.54312e-06
Kif20b	5731.18	0.230438	0.0446737	5.15826	2.49262e-07	6.54312e-06
Copb1	9455.71	0.208228	0.0404082	5.15311	2.56206e-07	6.71384e-06
Thbs3	1353.6	-0.4237	0.0823211	-5.14692	2.64804e-07	6.92722e-06
Cald1	15749.1	0.172173	0.0334914	5.14081	2.73553e-07	7.14381e-06
Hk2	4167.43	0.270869	0.0527446	5.13548	2.81424e-07	7.33679e-06
Ciapin1	2832.65	0.308305	0.0600728	5.13219	2.86395e-07	7.45362e-06
Atat1	1245.99	-0.464593	0.0905644	-5.12997	2.89784e-07	7.523e-06
Prex1	3669.16	-0.284119	0.055386	-5.1298	2.90049e-07	7.523e-06
Tmem68	813.084	-0.535484	0.104494	-5.12456	2.98238e-07	7.72224e-06
Gm13157	1310.1	0.432682	0.0845038	5.12027	3.05104e-07	7.88659e-06
Cops2	11730.7	0.182071	0.0355946	5.11512	3.13543e-07	8.08653e-06
Gm10348	728.438	0.580651	0.113526	5.1147	3.14232e-07	8.08653e-06
Dek	19170.8	0.170705	0.0333762	5.11458	3.14432e-07	8.08653e-06
Sema5a	12043.9	0.22015	0.0430699	5.11147	3.1966e-07	8.20712e-06
Calm2	17713.8	0.174432	0.0341523	5.10747	3.26498e-07	8.36113e-06
Pds5a	12620.6	0.211488	0.0414088	5.10731	3.26769e-07	8.36113e-06
H13	5559.53	-0.237326	0.0464707	-5.107	3.27306e-07	8.36113e-06
Cul9	580.948	-0.624773	0.12243	-5.1031	3.34141e-07	8.52143e-06
Mapk1ip1l	20293.9	0.17083	0.0334898	5.10097	3.37911e-07	8.59078e-06
Rnf26	3565.15	-0.277139	0.0543311	-5.10093	3.37988e-07	8.59078e-06
Lamc1	10757.2	0.205714	0.040359	5.09711	3.44879e-07	8.75129e-06
Ero1lb	600.978	-0.64115	0.125798	-5.09666	3.45696e-07	8.75743e-06
Myh3	3837.53	1.08126	0.212168	5.09622	3.46499e-07	8.76321e-06
Tes	5863.51	0.225881	0.0443346	5.09491	3.48915e-07	8.80968e-06
AK048595_gene	834.241	-0.554809	0.108904	-5.09446	3.49735e-07	8.81575e-06
Kcp	1531.41	-0.40257	0.0790429	-5.09306	3.52332e-07	8.86653e-06
Itga6	3491.08	0.290571	0.0570574	5.09261	3.5316e-07	8.8727e-06
Prdm1	755.603	0.55854	0.109733	5.08999	3.58088e-07	8.98169e-06
Fam60a	10082.8	0.193243	0.0379685	5.08957	3.58883e-07	8.98683e-06
Scn2b	1029.26	-0.500064	0.0982949	-5.08739	3.63031e-07	9.07578e-06
Eif3a	37547	0.14653	0.0288315	5.0823	3.72884e-07	9.30682e-06
Snx4	3717.64	0.271459	0.0534929	5.07468	3.88153e-07	9.67205e-06
Lama1	1496.82	0.415244	0.0818362	5.07409	3.89356e-07	9.68619e-06
C1qbp	5779.95	0.246635	0.0486344	5.07122	3.9528e-07	9.81753e-06
Ptma	201071	0.128959	0.0254393	5.06929	3.99307e-07	9.90139e-06
Ppp4r1l-ps	1401.06	-0.422064	0.0834605	-5.05705	4.25782e-07	1.05407e-05
BC044745_gene	41.4478	7.2348	1.43244	5.05069	4.4021e-07	1.08802e-05
Gm5577	216.469	-1.00525	0.199225	-5.04581	4.51609e-07	1.11351e-05
Lrrc16b	709.325	-0.582438	0.115434	-5.04565	4.51988e-07	1.11351e-05
Sf3b1	34879.2	0.156713	0.0310649	5.0447	4.5423e-07	1.11549e-05
Shox2	21911.1	0.200064	0.0396582	5.04469	4.54257e-07	1.11549e-05
Atp2b1	8147.08	0.208098	0.0412715	5.04216	4.6031e-07	1.12854e-05
Gpr85	194.857	1.09466	0.217145	5.04113	4.62785e-07	1.13278e-05
Appl1	5141.39	0.250078	0.0496147	5.04041	4.6453e-07	1.13523e-05
Lamc2	881.652	0.531019	0.105501	5.03332	4.8205e-07	1.17616e-05
Gmfb	8798.96	0.195204	0.0388552	5.02388	5.06372e-07	1.23352e-05
Polr2b	10789.2	0.183188	0.0364725	5.02262	5.09717e-07	1.23969e-05
Myl4	193.54	1.1356	0.226172	5.02097	5.14102e-07	1.24836e-05
Arrb1	3914.1	-0.264703	0.0527616	-5.01697	5.24928e-07	1.27262e-05
Rsl1d1	9919.24	0.191714	0.0382241	5.01552	5.28906e-07	1.28022e-05
Id1	4064.8	-0.277244	0.0552831	-5.01498	5.3039e-07	1.28178e-05
Slc1a4	1337.31	0.415538	0.0829452	5.00979	5.44882e-07	1.31471e-05
Ccdc141	700.113	0.569315	0.113727	5.00598	5.55772e-07	1.33887e-05
Ank3	5246.8	0.245572	0.0491115	5.00029	5.72449e-07	1.37632e-05
Gm10409	74.0274	1.77183	0.354385	4.99974	5.74086e-07	1.37632e-05
Gm10409_copy2	74.0274	1.77183	0.354385	4.99974	5.74086e-07	1.37632e-05
Dcaf8	418.24	-0.728592	0.145734	-4.99945	5.74936e-07	1.37632e-05
AK178082_gene_copy4	21.9312	7.76661	1.55393	4.99803	5.79189e-07	1.38433e-05
Ddx3x	48864.3	0.141961	0.0284058	4.99759	5.80499e-07	1.38528e-05
Nsun2	8601.61	0.202971	0.0406598	4.99194	5.97765e-07	1.42425e-05
Hoxc10	3223.08	0.306126	0.0613567	4.98928	6.06043e-07	1.44172e-05
Clcn6	1163.5	0.446353	0.0895256	4.98576	6.17185e-07	1.46594e-05
Mapre1	15051.7	0.166635	0.0334496	4.98167	6.30378e-07	1.48959e-05
Atpase6	203015	0.122912	0.0246735	4.98155	6.30783e-07	1.48959e-05
Cep131	2937.5	-0.288626	0.0579399	-4.98148	6.31011e-07	1.48959e-05
Uba1	30666.9	0.150548	0.0302217	4.98146	6.31058e-07	1.48959e-05
Agrn	14419.4	-0.183777	0.0368963	-4.9809	6.32903e-07	1.49163e-05
Eif1	17620	0.163994	0.0329269	4.98055	6.34042e-07	1.49201e-05
Fh1	4267.52	0.247749	0.0498296	4.97192	6.62915e-07	1.55754e-05
Myod1	1565.35	0.412213	0.0829596	4.96884	6.73547e-07	1.58009e-05
Clcf1	376.373	-0.78021	0.157127	-4.96548	6.85305e-07	1.60519e-05
Lypd6	724.118	0.548589	0.110489	4.96512	6.86601e-07	1.60576e-05
Hsp90aa1	65569.7	0.133	0.0268293	4.95726	7.14931e-07	1.66945e-05
Sae1	12371	0.17383	0.0350742	4.95607	7.19328e-07	1.67715e-05
Atpase6_copy2	203275	0.12212	0.024653	4.95357	7.28644e-07	1.69627e-05
Trhde	161.074	1.16511	0.235299	4.95161	7.36015e-07	1.71081e-05
Slc16a4	348.062	-0.789086	0.159378	-4.95104	7.38187e-07	1.71325e-05
Six2	1809.18	0.361964	0.0732568	4.94103	7.77114e-07	1.80085e-05
Trub2	2680.58	0.296756	0.0601034	4.93743	7.91602e-07	1.83163e-05
Kctd15	4358.3	-0.248408	0.0503293	-4.93564	7.98874e-07	1.84565e-05
Prox1	331.239	0.811745	0.164485	4.93506	8.01252e-07	1.84834e-05
Myh7	142.983	1.24697	0.252692	4.93473	8.02599e-07	1.84865e-05
AK083547_gene	271.742	0.898496	0.182181	4.93189	8.14373e-07	1.87075e-05
Smarcc2	13326.5	-0.172764	0.0350304	-4.93182	8.14652e-07	1.87075e-05
Hnrnpf	40527.1	0.136102	0.0276036	4.93058	8.19865e-07	1.87989e-05
Lmo4	5403.73	-0.256688	0.0520795	-4.92877	8.2747e-07	1.89447e-05
Pfn2	4872.87	0.236518	0.0479941	4.92807	8.30463e-07	1.89847e-05
AU019823	2814.46	0.303677	0.0616345	4.92707	8.34726e-07	1.90535e-05
Metap2	13523.6	0.169091	0.0343348	4.92476	8.44644e-07	1.92511e-05
Atp5f1	12299.9	0.17456	0.0354496	4.92416	8.4722e-07	1.92809e-05
C1galt1	1780.08	0.393264	0.0799658	4.91791	8.74749e-07	1.98777e-05
Gspt1	17816.6	0.161342	0.0328794	4.90708	9.24405e-07	2.09748e-05
Pcdhgb8	188.661	1.08522	0.221329	4.90319	9.42949e-07	2.13554e-05
Nup205	8175.34	0.220992	0.045073	4.90297	9.43986e-07	2.13554e-05
Pop1	1669.99	-0.36427	0.0743291	-4.90078	9.54584e-07	2.15631e-05
Gtpbp4	5976.44	0.221802	0.0452698	4.89956	9.60522e-07	2.16651e-05
Samd8	2731.58	0.297287	0.0606895	4.8985	9.65718e-07	2.17501e-05
6330403K07Rik	4771.9	-0.234813	0.0479475	-4.8973	9.71632e-07	2.1851e-05
Nek3	476.205	0.672703	0.137419	4.89527	9.81733e-07	2.20456e-05
Bub1	9740.73	0.187406	0.0383132	4.89143	1.00106e-06	2.24465e-05
Nop58	9943.99	0.182858	0.0373923	4.89026	1.00703e-06	2.25332e-05
Ddx1	12258	0.177033	0.0362023	4.89009	1.00789e-06	2.25332e-05
Usp7	6687.99	0.211005	0.0431529	4.8897	1.0099e-06	2.25451e-05
Cramp1l	4924.9	-0.238124	0.0487036	-4.88925	1.01221e-06	2.25636e-05
AK019053_gene	49.5839	2.26169	0.462728	4.88773	1.02003e-06	2.27047e-05
AK205379_gene_copy2	313.828	0.843409	0.172794	4.88102	1.05541e-06	2.34578e-05
Rps6ka6	8664.67	0.22369	0.0458466	4.87909	1.06576e-06	2.36532e-05
Ranbp2	17937.4	0.193774	0.0397309	4.87717	1.0762e-06	2.38503e-05
Tle2	639.262	-0.582928	0.119966	-4.85913	1.17904e-06	2.60913e-05
Gfm1	3073.86	0.276909	0.057012	4.85702	1.19163e-06	2.63318e-05
Lgr6	95.9941	1.55453	0.320105	4.85631	1.19592e-06	2.63883e-05
Scaf11	20349.9	0.161421	0.033266	4.85245	1.21947e-06	2.68689e-05
AK138161_gene	19.6404	7.5983	1.56778	4.84654	1.25635e-06	2.76415e-05
Mfge8	3966.11	-0.247305	0.0511054	-4.83912	1.30416e-06	2.86519e-05
Crmp1	2812.56	0.28898	0.0597354	4.83767	1.31369e-06	2.87786e-05
Car3	125.412	1.34944	0.278945	4.83767	1.3137e-06	2.87786e-05
Galnt10	2569.2	-0.299066	0.0618351	-4.8365	1.32144e-06	2.89066e-05
2810410L24Rik	602.253	-0.64825	0.134189	-4.83086	1.35943e-06	2.96948e-05
Ttc37	3794.79	0.257281	0.0532635	4.83035	1.36293e-06	2.97286e-05
Ptprv	113.561	1.34725	0.279025	4.82841	1.37625e-06	2.99764e-05
Rnf2	8478.94	0.194613	0.040311	4.82778	1.38065e-06	3.00291e-05
Dkk4	26.6589	3.4819	0.721961	4.82283	1.41534e-06	3.07397e-05
Hsp90ab1	179600	0.130678	0.0271077	4.82068	1.43068e-06	3.10287e-05
Hnrnpul2	22086.5	0.152287	0.0316017	4.81895	1.44316e-06	3.12188e-05
Pold1	4791.55	-0.234313	0.0486238	-4.8189	1.44355e-06	3.12188e-05
Sik1	2249.6	0.322718	0.0669945	4.81709	1.45667e-06	3.14183e-05
Cs	16070	0.173787	0.0360775	4.81706	1.4569e-06	3.14183e-05
Rars	6328.39	0.209844	0.0435696	4.81629	1.46252e-06	3.14949e-05
Crb2	183.482	-1.03946	0.215925	-4.814	1.4794e-06	3.18133e-05
Tapbp	522.62	-0.61811	0.128408	-4.81365	1.48201e-06	3.18246e-05
Sptbn1	17587.8	0.179401	0.0372785	4.81246	1.49082e-06	3.19687e-05
Ubr3	7933.82	0.205577	0.0427508	4.80873	1.51894e-06	3.25258e-05
Acly	22526.1	0.178273	0.0370761	4.80829	1.52228e-06	3.25515e-05
AK049600_gene	1884.73	-0.373385	0.0776745	-4.80705	1.53174e-06	3.27079e-05
Mut	2284.59	0.3108	0.0647036	4.80345	1.55958e-06	3.32197e-05
Bzw2	11007.8	0.178452	0.0371514	4.80338	1.56007e-06	3.32197e-05
Hells	7537.39	0.247528	0.0515474	4.80194	1.57134e-06	3.33741e-05
Cct2	25632.7	0.145462	0.0302927	4.8019	1.5717e-06	3.33741e-05
Sox10	336.653	0.912693	0.190093	4.80131	1.57634e-06	3.34258e-05
Atp2a1	1176.42	0.451717	0.094094	4.8007	1.58113e-06	3.34808e-05
Ckap5	18021.3	0.152625	0.0318056	4.79869	1.59707e-06	3.37713e-05
Enpp4	471.488	0.684707	0.142759	4.79626	1.61656e-06	3.40987e-05
Tnik	866.871	0.499337	0.104111	4.7962	1.61703e-06	3.40987e-05
Prkca	907.719	-0.499767	0.104263	-4.79332	1.64044e-06	3.45446e-05
Lmf2	1844.41	-0.34323	0.0716256	-4.792	1.65123e-06	3.47237e-05
St6galnac2	196.703	-0.994143	0.207587	-4.78905	1.67573e-06	3.51903e-05
Rsph3b	1202.74	-0.413107	0.0862973	-4.78703	1.69271e-06	3.54718e-05
Tnnc2	195.02	1.03917	0.217087	4.7869	1.6938e-06	3.54718e-05
Wapal	10842.9	0.174273	0.0364232	4.78467	1.71266e-06	3.58176e-05
Wdhd1	6552.41	0.205443	0.0429499	4.78333	1.72417e-06	3.60089e-05
Adamts4	480.907	-0.668228	0.13971	-4.78296	1.72737e-06	3.60262e-05
Cul3	11076.6	0.177162	0.037045	4.78236	1.73251e-06	3.60831e-05
Bcl2l12	950.288	-0.47215	0.0987331	-4.78209	1.73483e-06	3.60831e-05
Evx2	379.575	-0.754717	0.157834	-4.78172	1.73803e-06	3.61003e-05
Krt8	479.251	-0.640986	0.134171	-4.77738	1.77591e-06	3.68368e-05
Klhdc10	13895.3	0.184765	0.0386993	4.77437	1.80273e-06	3.73423e-05
Lrch2	3176.15	0.271134	0.0568454	4.76967	1.84528e-06	3.81717e-05
Pds5b	13630.9	0.166177	0.0348741	4.76506	1.88795e-06	3.90013e-05
Ubr5	11743.4	0.216519	0.0454775	4.76101	1.92624e-06	3.97384e-05
Ptch2	732.927	0.540283	0.113527	4.75907	1.94489e-06	4.00689e-05
Zcchc11	14707.6	0.203989	0.0429126	4.75359	1.99836e-06	4.11149e-05
2810403A07Rik	5212.99	-0.235694	0.0496321	-4.74881	2.04614e-06	4.20412e-05
Nfia	3935.96	-0.257298	0.054188	-4.74824	2.05197e-06	4.2104e-05
Cited2	3814.25	-0.247034	0.052045	-4.74654	2.06922e-06	4.2401e-05
Tmcc3	1329.48	0.389997	0.08221	4.74391	2.0963e-06	4.28982e-05
Sipa1l2	3695.23	0.268172	0.0565464	4.74251	2.11083e-06	4.31374e-05
Plaa	7594.66	0.192255	0.0405778	4.73793	2.15916e-06	4.40659e-05
Csnk1a1	20508	0.151913	0.0320669	4.73738	2.16498e-06	4.41256e-05
Rcbtb2	10786.6	0.172237	0.0363843	4.73384	2.20313e-06	4.48432e-05
2002-09-01	15044.8	0.159735	0.0337824	4.72835	2.26357e-06	4.59711e-05
Meis1	3176.22	0.265944	0.0562456	4.72825	2.26458e-06	4.59711e-05
E2f6	4685.43	0.235819	0.0499067	4.7252	2.29893e-06	4.66062e-05
Cpxm1	2658.89	-0.296012	0.0626798	-4.7226	2.32843e-06	4.71415e-05
Bcl2	3518.52	0.260592	0.0552049	4.72045	2.35329e-06	4.75814e-05
Dld	8470.09	0.185971	0.0394171	4.71802	2.38148e-06	4.80876e-05
Tspan7	1587.43	0.369889	0.0784071	4.71754	2.38712e-06	4.81376e-05
Eif3m	7631.91	0.194515	0.0412683	4.71341	2.43601e-06	4.90586e-05
Snx5	11071.6	0.174482	0.0370329	4.71154	2.45854e-06	4.94468e-05
Rpl22l1	4489.8	0.263451	0.0559209	4.71113	2.46343e-06	4.94798e-05
Ror1	1595.49	0.421509	0.0894763	4.71084	2.46697e-06	4.94857e-05
Igf1r	22311.9	-0.159584	0.0339265	-4.70382	2.55334e-06	5.11508e-05
Akap11	9858.03	0.210236	0.0447228	4.70087	2.59059e-06	5.18288e-05
Sh3bgrl	15270.7	0.170124	0.0361942	4.70033	2.59743e-06	5.18975e-05
Mtr	3510.39	0.283137	0.0602922	4.69608	2.65203e-06	5.29189e-05
Pdzd7	192.297	-0.994985	0.211904	-4.69545	2.66023e-06	5.3013e-05
Tpp2	7400.59	0.217648	0.0463657	4.69417	2.67691e-06	5.32758e-05
Pklr	137.126	-1.17186	0.249672	-4.6936	2.68441e-06	5.33552e-05
Heatr3	3783.74	0.247197	0.0526704	4.69328	2.68861e-06	5.3369e-05
Mef2c	2560.18	0.35174	0.0750394	4.68741	2.7669e-06	5.48517e-05
Tbx2	3871.88	0.271832	0.0580311	4.68425	2.80986e-06	5.56307e-05
Zfp106	20699	0.147656	0.0315649	4.67785	2.89904e-06	5.73219e-05
AK144265_gene	6849.99	0.711184	0.152157	4.67401	2.95372e-06	5.82649e-05
Mink1	3764.76	-0.249396	0.0533586	-4.67397	2.95438e-06	5.82649e-05
Cpsf4l	142.09	-1.14824	0.245784	-4.67176	2.98635e-06	5.88191e-05
Gapdh	83784.3	0.128896	0.0276161	4.66741	3.05013e-06	5.99977e-05
Nek7	3842.25	-0.249461	0.0535392	-4.65941	3.17118e-06	6.22983e-05
Glud1	8079.44	0.197933	0.0424832	4.65909	3.17611e-06	6.23148e-05
Vasn	2143.15	-0.308063	0.0662198	-4.65213	3.28523e-06	6.42956e-05
Mtss1l	6631.86	-0.201187	0.0432463	-4.65211	3.28551e-06	6.42956e-05
Fam205a2_copy2	98.8855	-1.39808	0.300572	-4.65141	3.2967e-06	6.44316e-05
Fgfr2	5598.02	-0.254245	0.0546825	-4.64948	3.32778e-06	6.49557e-05
Mybph	182.992	1.07453	0.231133	4.64896	3.33611e-06	6.5035e-05
Adam23	860.454	0.478936	0.103045	4.64783	3.35451e-06	6.53099e-05
Set	65062.5	0.124473	0.0267947	4.64545	3.39329e-06	6.59806e-05
Wnt11	1504.4	0.361481	0.0778481	4.64341	3.42698e-06	6.65508e-05
2700007P21Rik	63.7254	-1.82815	0.393856	-4.64166	3.45623e-06	6.70332e-05
Gap43	1473.07	0.375407	0.0808958	4.64062	3.47366e-06	6.72856e-05
Matn4	815.837	-0.506402	0.109143	-4.63979	3.48768e-06	6.74123e-05
Ireb2	15124.2	0.181598	0.0391407	4.63961	3.49072e-06	6.74123e-05
2011-09-01	38600.8	0.129998	0.0280201	4.63944	3.49348e-06	6.74123e-05
AK202494_gene	6518.63	0.204118	0.04402	4.63694	3.53602e-06	6.81467e-05
Runx1	469.151	-0.65507	0.141418	-4.63216	3.61868e-06	6.96516e-05
Gbe1	1023.39	0.441073	0.0952776	4.62935	3.66818e-06	7.04582e-05
BC006965	84.3075	-1.57068	0.339294	-4.62925	3.66984e-06	7.04582e-05
Hoxd10	3480.53	-0.283445	0.0612468	-4.62791	3.69366e-06	7.06703e-05
Nars	8440.43	0.195118	0.0421615	4.62787	3.69454e-06	7.06703e-05
5330429B09Rik	593.279	0.574921	0.124231	4.62785	3.69481e-06	7.06703e-05
Cand1	20565.4	0.147791	0.0319491	4.62584	3.73085e-06	7.12701e-05
2400003C14Rik	660.14	-0.563271	0.121836	-4.62319	3.77886e-06	7.20968e-05
Etf1	15489.4	0.152752	0.033045	4.62255	3.79047e-06	7.22277e-05
Snd1	12089.8	0.163399	0.0353973	4.61615	3.90926e-06	7.43982e-05
AK178082_gene	23.0363	5.42257	1.17508	4.61462	3.93808e-06	7.48531e-05
Tcf7l1	5179.64	-0.214417	0.0464781	-4.6133	3.96319e-06	7.52363e-05
Megf11	189.602	0.980291	0.212809	4.60643	4.0965e-06	7.76703e-05
Wnt10a	108.345	1.45571	0.316127	4.60482	4.12829e-06	7.81756e-05
Srcap	18553.6	-0.151046	0.0328082	-4.6039	4.14648e-06	7.83525e-05
Lrpprc	6421.14	0.205281	0.0445892	4.60383	4.14792e-06	7.83525e-05
Fam205a2	99.5842	-1.37163	0.297973	-4.6032	4.16056e-06	7.84063e-05
Fbf1	4450.55	-0.225042	0.0488886	-4.60317	4.16107e-06	7.84063e-05
Cntn4	71.9781	-1.67929	0.365048	-4.60019	4.22096e-06	7.94364e-05
Nfatc2	1006	-0.434238	0.0944611	-4.59701	4.286e-06	8.04774e-05
Phf21a	5797.5	-0.203508	0.0442701	-4.59697	4.28684e-06	8.04774e-05
Gfra1	226.22	0.98001	0.213203	4.5966	4.29442e-06	8.05203e-05
Rbbp4	32765.1	0.137422	0.0299087	4.5947	4.33364e-06	8.11559e-05
Pik3r1	3359.86	0.268666	0.0585275	4.59042	4.42347e-06	8.27364e-05
Mtdh	9909.59	0.171779	0.0374327	4.58901	4.45356e-06	8.31968e-05
Dnm1l	3024.09	0.270629	0.0589826	4.58829	4.46892e-06	8.33814e-05
Rab11fip2	2381.48	0.295277	0.0643738	4.58691	4.49856e-06	8.38317e-05
Dach1	6353.7	-0.20329	0.0443237	-4.58648	4.50774e-06	8.39001e-05
Herc1	10118.6	0.187458	0.0408776	4.58584	4.52163e-06	8.4056e-05
Nab1	1293.98	0.38926	0.0850241	4.57823	4.68929e-06	8.70664e-05
Crk	11826.3	0.167485	0.0365931	4.57697	4.71763e-06	8.74859e-05
Adss	7195.11	0.188266	0.0411573	4.5743	4.77825e-06	8.85022e-05
Foxn2	2035.57	0.312583	0.06834	4.57393	4.78653e-06	8.85479e-05
Cct5	23588	0.138877	0.0303879	4.57014	4.87389e-06	9.00547e-05
Gt(ROSA)26Sor	605.257	-0.606192	0.132663	-4.56941	4.89098e-06	9.02608e-05
Nrp1	5048.32	-0.219551	0.0480609	-4.56818	4.91974e-06	9.06816e-05
Idua	600.478	-0.598847	0.131104	-4.56773	4.93036e-06	9.07675e-05
Cad	12378.3	0.211715	0.0463774	4.56504	4.99398e-06	9.18278e-05
Itgb1	20799.4	0.143283	0.0314129	4.56127	5.0845e-06	9.33794e-05
Eya1	1429.27	0.362266	0.0794542	4.55943	5.12916e-06	9.39885e-05
Adamtsl1	653.189	0.52394	0.114914	4.5594	5.13001e-06	9.39885e-05
Casp8ap2	7822.94	0.197166	0.0432567	4.55804	5.1632e-06	9.44828e-05
Rpl10a	26354.1	0.14716	0.0323022	4.55574	5.22011e-06	9.54095e-05
Ap1b1	4439.38	0.235442	0.0517251	4.5518	5.31901e-06	9.71007e-05
Chchd3	3805.27	0.240612	0.0528984	4.54856	5.40131e-06	9.8485e-05
Rbm20	853.923	0.475	0.104453	4.54751	5.42844e-06	9.88613e-05
Dlx1	302.072	0.87408	0.192266	4.5462	5.46224e-06	9.93579e-05
Six1	5185.11	0.211498	0.046573	4.54122	5.593e-06	0.000101615
Gm10560	80.2993	-1.52378	0.33597	-4.53546	5.74769e-06	0.000104301
Alx3	600.619	-0.629152	0.138757	-4.5342	5.78222e-06	0.000104803
Pvrl3	2751.73	0.280451	0.0618586	4.53375	5.79463e-06	0.000104903
Vdac2	8771.88	0.17708	0.0390611	4.53341	5.80394e-06	0.000104913
Rfk	3242.4	0.254563	0.056155	4.53323	5.80897e-06	0.000104913
Ptpn12	5130.85	0.21388	0.0471898	4.53235	5.83323e-06	0.000105226
Eif3c	21000.1	0.150371	0.0332139	4.52734	5.97294e-06	0.000107619
Hist1h4i	357.61	-0.722963	0.159723	-4.52635	6.00116e-06	0.000108
Timeless	7222.37	-0.187674	0.0415133	-4.52082	6.16015e-06	0.00011073
Cct7	16865.3	0.146947	0.032528	4.51757	6.25531e-06	0.000112308
Rabggtb	2259.23	0.303845	0.0672711	4.51672	6.28044e-06	0.000112626
Zfp329	2881.69	-0.262556	0.0581526	-4.51495	6.33302e-06	0.000113436
Pbrm1	21411.6	0.169902	0.037651	4.51254	6.40567e-06	0.000114578
Tln2	7602.98	0.186343	0.0412963	4.51233	6.41184e-06	0.000114578
Zeb2	1427.28	0.375334	0.0831921	4.51165	6.43259e-06	0.000114814
Tnni1	347.526	0.83206	0.184762	4.50341	6.68704e-06	0.000119216
Rbm24	955.949	0.446024	0.0990511	4.50296	6.70124e-06	0.000119329
Fam107b	4317.55	0.224242	0.0498121	4.50175	6.73957e-06	0.000119871
Rnf157	3323.65	-0.260431	0.0578594	-4.50109	6.76054e-06	0.000120104
Mxra8	264.605	-0.811549	0.18034	-4.5001	6.79205e-06	0.000120523
Osgep	2068.52	-0.306668	0.0681555	-4.49954	6.81006e-06	0.000120702
Shisa2	4496.07	0.22369	0.0497581	4.49555	6.9391e-06	0.000122846
Prrx1	41007	-0.140209	0.0312067	-4.49293	7.02511e-06	0.000124086
Dzip3	7402.24	0.187447	0.0417212	4.49284	7.02806e-06	0.000124086
Cd59a	342.11	0.713165	0.158745	4.49251	7.03892e-06	0.000124086
Scp2	3118.25	0.255958	0.0569754	4.49242	7.04175e-06	0.000124086
Svil	6538.48	0.212892	0.047414	4.49007	7.11991e-06	0.000125319
Dsg2	1113.35	0.415756	0.0926204	4.48881	7.16213e-06	0.000125916
AK200600_gene	20318.1	0.149949	0.0334123	4.48784	7.19474e-06	0.000126293
Nusap1	6450.91	0.198096	0.044142	4.48768	7.20014e-06	0.000126293
Stmn1	32901.7	-0.135068	0.0301045	-4.48664	7.23565e-06	0.000126748
Cxxc4	922.434	-0.442788	0.0986951	-4.48643	7.24273e-06	0.000126748
Gfra3	192.291	0.961787	0.214433	4.48525	7.28269e-06	0.000126959
Tmprss4	24.4114	3.31244	0.738529	4.48519	7.28474e-06	0.000126959
Kctd6	730.824	-0.500281	0.111541	-4.48518	7.28531e-06	0.000126959
Hnrnpk	60186.9	0.117482	0.0261938	4.4851	7.28814e-06	0.000126959
Dnajc7	5664.05	0.205252	0.0458009	4.48139	7.41569e-06	0.000129033
Sms	6670.63	0.190623	0.042552	4.47976	7.47259e-06	0.000129875
Mb21d2	1685.62	0.338279	0.0755272	4.4789	7.50294e-06	0.000130253
Alg8	1235.14	-0.382537	0.0854333	-4.47761	7.54839e-06	0.000130893
Ulk2	4391.9	-0.226439	0.0505747	-4.47731	7.55877e-06	0.000130924
Xpnpep1	5308.61	0.220838	0.0493398	4.47585	7.61079e-06	0.000131579
Pag1	2628.15	0.272028	0.060778	4.47576	7.61384e-06	0.000131579
Spry2	3459.09	0.244296	0.05461	4.47346	7.69641e-06	0.000132855
Nfic	2648.84	-0.272939	0.0610322	-4.47205	7.74718e-06	0.000133433
Edar	362.296	0.720286	0.161064	4.47205	7.74747e-06	0.000133433
Scaper	1475.01	0.374703	0.0838076	4.47099	7.78582e-06	0.000133859
Prdx1	15933.6	0.145999	0.0326554	4.47088	7.78975e-06	0.000133859
Agps	8982.34	0.211969	0.0474686	4.46546	7.98963e-06	0.000137131
Yeats2	10204.7	0.168414	0.0377179	4.4651	8.00312e-06	0.000137131
Eps8l1	43.1092	-2.07607	0.464965	-4.46499	8.00721e-06	0.000137131
Ppat	4070.5	0.231376	0.0518462	4.46273	8.09221e-06	0.000138431
Hjurp	271.745	-0.803355	0.180038	-4.46214	8.11442e-06	0.000138655
Ltbp3	1312.43	-0.380883	0.0854063	-4.45966	8.20902e-06	0.000140115
AK132630_gene	408.728	0.653506	0.146549	4.4593	8.22276e-06	0.000140192
Dcx	3289.29	-0.311944	0.0699606	-4.45886	8.23977e-06	0.000140325
Dis3	5059.58	0.222867	0.0499894	4.45828	8.26206e-06	0.000140547
Strn3	7214.08	0.183723	0.0412136	4.45782	8.2796e-06	0.000140689
Ints7	7448.5	-0.183869	0.0412487	-4.45757	8.28943e-06	0.000140698
AK214167_gene	92.3871	1.46505	0.328965	4.45351	8.4478e-06	0.000143227
Fam181b	523.863	-0.56688	0.12735	-4.45136	8.5328e-06	0.000144507
Isl2	107.804	1.33355	0.299612	4.45092	8.55018e-06	0.000144602
Wsb1	12906.6	-0.184202	0.0413868	-4.45074	8.55742e-06	0.000144602
Ifitm1	580.183	-0.545282	0.122543	-4.44973	8.59797e-06	0.000145126
Dusp7	6868.28	-0.196981	0.0442732	-4.44921	8.61865e-06	0.000145314
Tulp2	140.618	1.13158	0.254626	4.4441	8.82614e-06	0.000148648
Enc1	4712.91	0.216032	0.0486146	4.44378	8.83937e-06	0.000148707
Usp9x	30077.8	0.145878	0.03284	4.44207	8.90965e-06	0.000149723
BC057381_gene	592.249	0.539	0.12146	4.43768	9.09351e-06	0.00015251
Rbmx	1603.86	-0.407077	0.091733	-4.43763	9.09552e-06	0.00015251
Myo18a	4973.25	-0.208406	0.0469729	-4.43674	9.13316e-06	0.000152973
Rtkn	2424.88	-0.286429	0.0645703	-4.43593	9.16737e-06	0.000153377
Atp5g3	9811.35	0.167698	0.0378289	4.43308	9.28975e-06	0.000155254
Rbbp7	16448	0.146124	0.0329773	4.43107	9.37681e-06	0.000156537
Col23a1	6300.36	0.204291	0.0461091	4.43059	9.39738e-06	0.000156709
Thy1	58.7952	1.80376	0.407167	4.43004	9.42177e-06	0.000156944
Sfxn3	774.562	-0.486028	0.109733	-4.42917	9.45955e-06	0.000157401
Kcnk2	327.059	0.766472	0.173068	4.42874	9.47857e-06	0.000157545
Med14	7446.42	0.206573	0.0466522	4.42794	9.51355e-06	0.000157954
Vill	1376.08	-0.374562	0.0846179	-4.42651	9.57711e-06	0.000158836
Ano1	171.852	0.997767	0.225539	4.42393	9.69214e-06	0.000160569
H1fx	3771.86	-0.235673	0.0532868	-4.42273	9.74627e-06	0.00016129
Chd1	11088.5	0.169315	0.0382923	4.42164	9.7953e-06	0.000161725
Prrt2	511.684	-0.584755	0.132254	-4.42147	9.80316e-06	0.000161725
Ppwd1	1810.04	0.319962	0.0723661	4.42144	9.80444e-06	0.000161725
Ywhae	63887.2	0.11547	0.026136	4.41806	9.9592e-06	0.0001641
Serinc3	4695.24	-0.218168	0.0494075	-4.41568	1.00691e-05	0.000165732
Gulo	109.427	-1.24774	0.282835	-4.41156	1.0263e-05	0.000168741
Ddit4	2811.03	-0.286233	0.064904	-4.4101	1.03321e-05	0.000169694
Ssb	14451.9	0.151316	0.0343131	4.40986	1.03438e-05	0.000169703
Rcan2	240.771	0.857306	0.194527	4.40713	1.04747e-05	0.000171666
Rad23b	17858.4	0.152042	0.0345499	4.40065	1.07928e-05	0.000176689
Cdc27	12474.1	0.1869	0.042481	4.39962	1.08441e-05	0.000177338
Ankrd24	598.15	-0.524721	0.119411	-4.39423	1.11164e-05	0.000181596
Slx1b	716.858	-0.487997	0.111165	-4.38986	1.13426e-05	0.000185092
Wfikkn2	1303.31	-0.397551	0.0905815	-4.38888	1.13938e-05	0.000185728
Rragd	2759.74	0.277471	0.0632468	4.38711	1.14865e-05	0.00018704
Npm3-ps1	105.851	1.2668	0.289123	4.38151	1.17859e-05	0.00019171
Flnb	22296.4	-0.150523	0.0343703	-4.37946	1.18975e-05	0.000193319
Gadd45b	199.935	-0.951402	0.217278	-4.37874	1.19368e-05	0.000193546
Chd3	37961.2	0.123747	0.0282608	4.37874	1.19369e-05	0.000193546
Prep	9027.66	0.177003	0.0404295	4.37808	1.19732e-05	0.000193928
Chadl	102.382	-1.27664	0.291744	-4.37589	1.20937e-05	0.000195671
Sepn1	5732.13	-0.202611	0.0463072	-4.37536	1.21232e-05	0.000195939
Gart	8217.38	0.181555	0.041501	4.3747	1.21598e-05	0.000196323
Hoxd8	794.267	-0.463431	0.105954	-4.37389	1.22049e-05	0.000196843
Aurkaip1	1884.82	0.309348	0.0707333	4.37344	1.22303e-05	0.000197044
Serbp1	33586.9	0.139997	0.0320371	4.36985	1.2433e-05	0.000200098
Pgam1	23110.4	0.157224	0.0360207	4.36482	1.2723e-05	0.000204548
Cdv3	2607.84	0.266878	0.0611645	4.36329	1.28122e-05	0.000205765
Manf	4918.69	0.205879	0.0472004	4.36181	1.28993e-05	0.000206946
5730457N03Rik	1115.43	-0.388918	0.0891855	-4.36077	1.29604e-05	0.000207708
Rpl38	7876.22	0.185953	0.04268	4.35692	1.31908e-05	0.000211178
Gm1564	100.389	1.29905	0.298282	4.35512	1.32994e-05	0.000212693
Cep97	1912.17	-0.303188	0.0696486	-4.35312	1.34216e-05	0.000214422
Hoxa9	5114.48	-0.211103	0.048515	-4.3513	1.35335e-05	0.000215983
Eif1a	4563.71	0.212108	0.0487497	4.35096	1.35541e-05	0.000216085
Neb	2113.57	0.757413	0.17409	4.35071	1.357e-05	0.000216112
Fxr1	7765.84	0.174681	0.0401778	4.34771	1.37566e-05	0.000218856
AK202078_gene	33978.8	0.145602	0.0334922	4.34735	1.37793e-05	0.000218987
Utrn	9146.8	0.191095	0.0439607	4.34696	1.38038e-05	0.000219148
Uba2	14941.3	0.152944	0.0351937	4.34578	1.38784e-05	0.000220103
Cap2	975.112	0.418137	0.0962731	4.34323	1.40401e-05	0.000222127
Sepp1	1706	-0.350139	0.0806188	-4.34315	1.40455e-05	0.000222127
Ltbp1	10946.9	-0.160583	0.0369745	-4.34308	1.40498e-05	0.000222127
F2rl1	28.2504	2.71552	0.625832	4.33905	1.43099e-05	0.000225903
Tnc	3527.51	0.243721	0.0561709	4.33892	1.43183e-05	0.000225903
Hadhb	4312.2	0.223767	0.0515935	4.33711	1.44366e-05	0.000227533
Ldb1	12415.2	-0.154206	0.0355681	-4.33551	1.45425e-05	0.000228965
1500015A07Rik	274.652	0.766172	0.17674	4.33503	1.45743e-05	0.000229228
Mical2	484.903	0.580926	0.134059	4.33337	1.46845e-05	0.000230724
Per3	644.64	-0.51339	0.118696	-4.32524	1.52368e-05	0.000239155
Smchd1	10142.2	0.357699	0.0827223	4.32409	1.53161e-05	0.000240153
Kcne1l	483.393	0.588311	0.136117	4.3221	1.54551e-05	0.000242082
EG245297	778.047	0.490854	0.113688	4.31757	1.57757e-05	0.000246603
Map1a	1658.39	0.338258	0.0783446	4.31756	1.57761e-05	0.000246603
E330033B04Rik	120.029	-1.18339	0.274134	-4.31683	1.58285e-05	0.000247168
Ltn1	4215.25	0.248855	0.0576529	4.31644	1.58567e-05	0.000247355
Rps20	23520.5	0.139143	0.0322406	4.31577	1.59044e-05	0.000247634
Alx4	3103.11	-0.308242	0.0714228	-4.31574	1.59072e-05	0.000247634
Cbfa2t3	1160.9	0.388377	0.0900222	4.31424	1.60151e-05	0.000249061
Usp29	2819.52	0.254078	0.0589678	4.30876	1.64175e-05	0.000255058
Edil3	443.477	0.599842	0.139405	4.30286	1.68609e-05	0.000261679
AK035085_gene	1160.09	0.382809	0.0889742	4.30247	1.68907e-05	0.000261874
AK031468_gene	85.5462	-1.36612	0.317738	-4.29951	1.71174e-05	0.00026512
Pdgfc	8366.74	0.168827	0.0392745	4.29864	1.71848e-05	0.000265663
Gm10406_copy3	99.2899	1.31575	0.306087	4.29861	1.71874e-05	0.000265663
Fzd2	11222.2	-0.156281	0.0363975	-4.29374	1.75689e-05	0.000271285
Nedd4l	2113.05	0.286085	0.066639	4.29305	1.76234e-05	0.000271777
Klhl7	4525.59	0.211817	0.0493415	4.29289	1.76365e-05	0.000271777
Ybx2	373.965	-0.66006	0.153797	-4.29177	1.77256e-05	0.000272874
Tpr	23228.9	0.134538	0.0313719	4.28848	1.799e-05	0.000276665
Vcp	47237	0.12193	0.0284457	4.2864	1.81592e-05	0.000278985
Rcc1	5062.42	0.204494	0.047743	4.28323	1.84203e-05	0.00028271
Zfp866	3873.69	-0.254532	0.05943	-4.28289	1.84478e-05	0.000282848
Lrrn1	3839.72	0.246775	0.0576522	4.2804	1.86559e-05	0.00028575
Gm13051	163.392	0.986097	0.230411	4.27972	1.87126e-05	0.000286331
Smek2	8107.61	0.175469	0.0410198	4.27766	1.88866e-05	0.000288703
Arhgap33os	21.3484	3.36509	0.788015	4.27034	1.95171e-05	0.000298042
Wdr36	4580.69	0.216863	0.0507882	4.26995	1.95515e-05	0.000298267
Itga8	1624.74	-0.327326	0.0766778	-4.26885	1.96482e-05	0.000299444
Col6a2	3029.31	0.283857	0.0665128	4.2677	1.97499e-05	0.000300692
Gltp	2034.24	-0.289163	0.0677699	-4.26684	1.98259e-05	0.000301547
Srp54c	3327.56	-0.233915	0.0548271	-4.26642	1.98631e-05	0.000301813
Nae1	3754.51	0.231337	0.0542487	4.26438	2.00454e-05	0.000304279
Copb2	13968.2	0.147163	0.0345152	4.26371	2.01064e-05	0.0003049
Myot	45.7704	1.96527	0.461381	4.25954	2.04845e-05	0.000310161
Mylk	779.145	-0.46888	0.11008	-4.25944	2.0494e-05	0.000310161
Samd14	4565.43	-0.206895	0.0485781	-4.25902	2.05323e-05	0.000310431
Ranbp1	15604.1	0.143923	0.0338187	4.25571	2.0839e-05	0.000314755
Calcoco1	2501.03	-0.271065	0.0637123	-4.25452	2.09496e-05	0.000316112
Dpy19l4	1777.75	0.354251	0.0834514	4.24499	2.18602e-05	0.000329526
Mum1	4686.1	-0.226132	0.0532826	-4.24401	2.19564e-05	0.000330649
Lsp1	1634.14	0.357996	0.0844192	4.24069	2.22834e-05	0.000335242
Cacna1c	4943.85	-0.202804	0.0478273	-4.24034	2.23185e-05	0.000335438
Wdr26	15372.9	0.141892	0.033493	4.23645	2.27077e-05	0.000340952
Smc4	16065	0.145881	0.0344485	4.23476	2.28798e-05	0.000343197
D4Wsu53e	2737.95	-0.618573	0.14615	-4.23245	2.31164e-05	0.000346405
Prpf8	41310.8	0.146767	0.0347107	4.22829	2.35478e-05	0.000352523
Psme3	11732.9	0.156595	0.0370549	4.22602	2.3786e-05	0.000355618
Galnt5	714.562	-0.467236	0.110565	-4.22588	2.38013e-05	0.000355618
Gdf6	292.882	-0.738059	0.174798	-4.22236	2.41758e-05	0.000360649
Rhd	217.618	-0.853937	0.202246	-4.22227	2.41854e-05	0.000360649
Islr2	506.544	0.560837	0.132916	4.2195	2.44847e-05	0.000364754
Hspe1	7502.33	0.171487	0.0406533	4.21828	2.46175e-05	0.000366375
Slc39a14	1798.8	0.321599	0.0762452	4.21795	2.46529e-05	0.000366543
Eps8R1	16.0598	-4.56479	1.08241	-4.21725	2.47305e-05	0.000367338
Mki67	55370.6	0.11407	0.027056	4.21607	2.48601e-05	0.000368903
Fam101b	4557.42	0.217185	0.051542	4.21375	2.51163e-05	0.000372343
Eef1a1	477167	0.105631	0.0250826	4.21134	2.5386e-05	0.000375974
Mbd6	3310.55	-0.244787	0.058163	-4.20864	2.56909e-05	0.000380121
Svopl	340.189	0.669043	0.159016	4.2074	2.58322e-05	0.000381839
Yars	4494.21	0.205266	0.0488173	4.20479	2.61324e-05	0.000385902
Scara3	1555.05	0.326774	0.0777426	4.20328	2.63073e-05	0.00038811
Eif1ax	6056.26	0.187878	0.0447383	4.19949	2.67521e-05	0.000394289
mKIAA0371	51.7968	-1.77794	0.423808	-4.19516	2.72684e-05	0.00040151
Tecr	8829.14	-0.163277	0.0389318	-4.19392	2.74174e-05	0.000403314
Plxna2	2417.82	0.263563	0.0629265	4.18843	2.80893e-05	0.000412799
Slc12a2	9620.29	0.180817	0.0431805	4.18746	2.82093e-05	0.000414163
Bex2	3271.73	0.236119	0.0563932	4.18701	2.82651e-05	0.000414582
Rxfp2	93.7996	1.59546	0.381953	4.17711	2.95235e-05	0.000432623
Sfrs18	785.787	-0.946445	0.226738	-4.17417	2.99072e-05	0.000437824
Kctd12b	786.041	-0.440922	0.105741	-4.16982	3.04843e-05	0.000445844
Dsc3	337.275	0.784226	0.188186	4.1673	3.08225e-05	0.000450357
Akap6	240.967	0.828208	0.198842	4.16517	3.11126e-05	0.000454161
Ipo9	17016.6	0.133682	0.0321189	4.16209	3.15341e-05	0.000459873
Lama5	5339.82	0.238565	0.0573437	4.16026	3.1788e-05	0.000463131
Fam132a	360.692	-0.689191	0.165745	-4.15814	3.20843e-05	0.000466944
Tshz1	10540	-0.154932	0.0372617	-4.15795	3.2111e-05	0.000466944
Pithd1	1693.21	0.315569	0.0759495	4.15498	3.25311e-05	0.000472601
Igfbp5	40047.5	0.124774	0.0300479	4.1525	3.28864e-05	0.000477308
Cisd2	2555.36	-0.265913	0.0640475	-4.15181	3.29855e-05	0.000478289
Snrpb2	5041.54	0.194253	0.0468218	4.14877	3.34268e-05	0.000484227
Slc8a2	388.658	-0.650458	0.156846	-4.14712	3.3669e-05	0.000487272
Ednra	5848.21	0.189721	0.0457709	4.14502	3.39784e-05	0.000491283
Cdh24	1666.15	-0.310412	0.0749272	-4.14286	3.43006e-05	0.000495471
Calr	39893.6	0.116165	0.0280525	4.14099	3.45807e-05	0.000499043
Fras1	7041.24	0.186487	0.045038	4.14067	3.463e-05	0.000499282
Nup107	6011.02	0.187936	0.045399	4.13964	3.47844e-05	0.000501034
Igfbp2	5364.55	0.203267	0.0491267	4.13762	3.50927e-05	0.000504997
Pcdhgc3	8252.57	0.169981	0.0411106	4.13471	3.55396e-05	0.000510702
AK028782_gene	885.643	-0.412385	0.0997398	-4.13461	3.55562e-05	0.000510702
Rbm34	2042.9	0.294006	0.0711433	4.13259	3.58706e-05	0.000514531
Firre	1239.4	-0.378269	0.091536	-4.13246	3.58904e-05	0.000514531
Fmr1	8311.75	0.163439	0.0395554	4.13191	3.59766e-05	0.000515281
Hcn1	73.434	1.55775	0.37708	4.13107	3.61076e-05	0.000516672
Zfp467	1827.76	-0.308371	0.0746968	-4.1283	3.65451e-05	0.000522004
Elmod1	50.2643	-1.74855	0.423555	-4.12828	3.65489e-05	0.000522004
Pax7	256.762	0.829993	0.201146	4.12633	3.68598e-05	0.000525952
Iffo2	2421.52	0.275036	0.0666951	4.12378	3.72699e-05	0.000531305
Pla2g4b	121.056	-1.12353	0.272627	-4.12111	3.77056e-05	0.000537014
Csf1r	393.166	-0.633036	0.153666	-4.11955	3.79606e-05	0.00054014
Mapk8ip3	4238.5	-0.215442	0.0523548	-4.11504	3.87105e-05	0.000550296
Prex2	3534.87	0.251653	0.0611583	4.11477	3.87559e-05	0.000550428
Topors	5707.5	0.185474	0.0451149	4.11114	3.93712e-05	0.000558645
Eml3	1755.78	-0.299279	0.0728162	-4.11006	3.95549e-05	0.000560729
Cct4	19019.5	0.130237	0.0316896	4.10977	3.96048e-05	0.000560915
Nmd3	2427.98	0.257796	0.0627715	4.1069	4.01007e-05	0.000567119
Qk	22016.4	0.135365	0.0329611	4.1068	4.01174e-05	0.000567119
Postn	1599.67	1.00664	0.245241	4.10471	4.04827e-05	0.000571753
Rgs16	664.538	0.480394	0.117074	4.10335	4.07207e-05	0.000574072
Kcnj2	1482.87	-0.346107	0.0843476	-4.10334	4.07223e-05	0.000574072
Bcl9l	5206.51	-0.199466	0.048626	-4.10204	4.09525e-05	0.000576782
Plagl1	12731.4	0.168459	0.0410755	4.10122	4.1098e-05	0.000578297
Ndufs1	5656.9	0.189242	0.0461685	4.09894	4.1504e-05	0.000583471
Pkn1	2204.84	-0.287313	0.0701004	-4.09859	4.15673e-05	0.000583523
Tcerg1l	236.422	0.8421	0.205466	4.0985	4.15844e-05	0.000583523
Orm2	19.2903	3.42734	0.836369	4.09788	4.16956e-05	0.000584544
Cyfip1	3375.34	0.242513	0.0592321	4.09428	4.2348e-05	0.000593145
Aplp1	785.333	-0.428925	0.104806	-4.09256	4.26646e-05	0.00059703
Cct6a	26519.9	0.119901	0.0293038	4.09166	4.2829e-05	0.00059878
Slc25a4	14131.2	0.13748	0.0336071	4.09079	4.29909e-05	0.000600492
Prr12	10725.2	-0.151576	0.0370844	-4.08733	4.36369e-05	0.000608534
AK162599_gene	73.5741	-1.43713	0.351611	-4.08728	4.36466e-05	0.000608534
Plekhg2	6935.4	-0.175803	0.0430265	-4.08593	4.39014e-05	0.000611527
Fblim1	5190.63	0.197851	0.0484675	4.08213	4.46245e-05	0.00062103
Pold2	2609.6	0.250505	0.0613736	4.08164	4.47197e-05	0.000621787
Tmem123	5876.82	0.181491	0.0444794	4.08035	4.49683e-05	0.000624674
Lgals1	7431.34	0.178323	0.0437084	4.07983	4.50692e-05	0.000625505
Loxl3	360.184	-0.638689	0.156589	-4.07875	4.52779e-05	0.000627829
Ltv1	2503.84	0.264259	0.064816	4.07706	4.56084e-05	0.000631837
Cx3cl1	272.77	-0.714052	0.17521	-4.07541	4.59333e-05	0.000635758
Bcorl1	2636.4	-0.252346	0.061932	-4.07456	4.61017e-05	0.000637178
Ift57	916.874	0.402045	0.0986742	4.07447	4.61196e-05	0.000637178
Gpc2	4825.56	-0.21052	0.051671	-4.07424	4.61643e-05	0.000637218
Id4	247.717	-0.823721	0.202214	-4.07352	4.63076e-05	0.000638618
AK008665_gene	8542.44	0.186436	0.0457856	4.07195	4.66217e-05	0.000641378
Ermap	581.043	-0.532753	0.130836	-4.0719	4.66317e-05	0.000641378
Kcnq4	238.274	-0.799711	0.196404	-4.07177	4.6658e-05	0.000641378
Anp32e	24134.6	0.123545	0.0303428	4.07163	4.6685e-05	0.000641378
Luc7l3	10029.5	-0.190599	0.0468134	-4.07146	4.67184e-05	0.000641378
Hoxc6	705.289	-0.464415	0.114133	-4.06906	4.72031e-05	0.000647448
Fam101a	278.129	-0.725266	0.178276	-4.06823	4.73725e-05	0.000649186
Oxr1	3808.96	0.212608	0.0523302	4.06283	4.84816e-05	0.000663788
Psmd14	5634.5	0.182287	0.0448802	4.06164	4.87288e-05	0.000666573
Eef1b2	25432.8	0.134607	0.0331487	4.06069	4.8927e-05	0.000668684
Dclk1	4157.99	0.206237	0.0508126	4.05877	4.93323e-05	0.000673618
Rbm26	6735.03	0.192406	0.0474103	4.05832	4.94274e-05	0.000674313
Uggt1	3767.63	0.245284	0.0604446	4.058	4.94948e-05	0.000674627
Utp20	6922.43	0.222152	0.0547496	4.0576	4.95794e-05	0.000675175
Cep170	1957.38	0.338511	0.0834513	4.05639	4.98366e-05	0.000678071
Cdkn1b	3704.04	0.215878	0.0532247	4.05598	4.99242e-05	0.000678657
Hunk	9010.86	0.164326	0.0405244	4.055	5.01347e-05	0.000680911
Nln	1922.57	0.281871	0.069551	4.05272	5.06258e-05	0.000686968
Psma2	6353.69	0.174469	0.0430523	4.05249	5.06764e-05	0.000687042
Pabpc1	48913.6	0.118895	0.0293679	4.04847	5.1553e-05	0.000698304
Pole	7668.39	-0.185757	0.0459142	-4.04575	5.21569e-05	0.000705857
Ctnnd1	15805.9	0.146326	0.0361809	4.04428	5.24842e-05	0.000709263
Tmed2	12533.4	0.140429	0.0347238	4.04416	5.25109e-05	0.000709263
Cic	7021.36	-0.173298	0.0428532	-4.04399	5.25484e-05	0.000709263
Asxl1	12230.7	-0.148187	0.0366485	-4.04347	5.2667e-05	0.000710234
Adat2	407.832	0.584517	0.144609	4.04206	5.29838e-05	0.000713874
Galnt11	1623.61	0.308166	0.076309	4.0384	5.38168e-05	0.000724457
AK031221_gene	46.9109	1.85572	0.459554	4.03809	5.38881e-05	0.000724776
Dmxl1	3111.29	0.254157	0.0629491	4.03749	5.4025e-05	0.000725976
Asxl3	5414.01	-0.205826	0.051	-4.03581	5.44153e-05	0.000730576
Lrrc45	1593.88	-0.310892	0.0770752	-4.03362	5.49231e-05	0.000736743
Unc45b	282.572	0.728556	0.180956	4.02615	5.66968e-05	0.000759867
Mettl7a1	305.862	-0.678869	0.168666	-4.02492	5.69943e-05	0.000763182
Ank1	972.367	-0.411275	0.102215	-4.02363	5.73074e-05	0.000766701
Bat1a	2398.8	-0.306929	0.0764835	-4.013	5.99508e-05	0.000801125
Cux1	9398.57	-0.157868	0.0393405	-4.01287	5.99857e-05	0.000801125
Nol4l	2798.97	-0.241806	0.0602732	-4.01183	6.02491e-05	0.000803937
Dnmt1	28449.7	0.122634	0.0305753	4.01089	6.04897e-05	0.000806441
Camta2	839.664	-0.40637	0.101384	-4.00822	6.11777e-05	0.0008149
Lama4	4386.82	0.215124	0.0537447	4.0027	6.26235e-05	0.000833429
Mir5125	185.883	-0.918775	0.229562	-4.0023	6.27308e-05	0.000834127
Rad23a	1868.87	-0.284198	0.0710556	-3.99965	6.34358e-05	0.000842385
Angptl4	817.7	-0.434474	0.108631	-3.99955	6.34625e-05	0.000842385
Bub1b	12019.1	0.165175	0.0413239	3.99709	6.41263e-05	0.000850455
Ybx3	9491.15	0.155588	0.0389394	3.99566	6.45138e-05	0.000853721
Akap12	2580.18	0.248333	0.062151	3.99564	6.45191e-05	0.000853721
Itga9	4166.34	0.200857	0.0502699	3.99556	6.45408e-05	0.000853721
Knop1	12530.6	0.138631	0.0347193	3.99291	6.52686e-05	0.000862599
Rev3l	5596.66	0.204237	0.0511641	3.9918	6.55742e-05	0.000865886
Tbkbp1	1293.26	-0.335614	0.0841009	-3.99061	6.59029e-05	0.000869473
Des	492.308	0.552344	0.138462	3.98915	6.63115e-05	0.000874106
Wfdc2	238.34	-0.791322	0.198492	-3.98666	6.701e-05	0.000882549
Zeb1	5844.17	0.180159	0.0451949	3.98627	6.71187e-05	0.000883218
Plec	5588.27	-0.193801	0.048627	-3.98545	6.73514e-05	0.000885514
Nop2	4041.8	0.204503	0.0513199	3.98486	6.75187e-05	0.000886947
Tnfrsf19	2456.1	0.260825	0.0654803	3.98326	6.79768e-05	0.000892196
Zfp60	3198.57	-0.226728	0.056945	-3.98153	6.8473e-05	0.000897935
C130046K22Rik	98.3321	-1.20792	0.303539	-3.97946	6.90728e-05	0.00090502
Sf3b3	22647.1	0.12167	0.0305813	3.97857	6.933e-05	0.000907608
Syt11	3331.7	-0.21867	0.054971	-3.97792	6.95205e-05	0.000909321
2610301B20Rik	1126.84	0.359059	0.0902797	3.97719	6.97346e-05	0.000911338
Atp5b	49343	0.106484	0.0267794	3.97636	6.99783e-05	0.000913738
Vim	21627.1	0.130499	0.0328211	3.97608	7.00606e-05	0.000914029
Slfn9	1872.14	-0.279016	0.070179	-3.97578	7.01496e-05	0.000914407
Opa1	7094.92	0.164615	0.0414067	3.97557	7.02111e-05	0.000914426
Ddx26b	3775.96	-0.215019	0.0541007	-3.97442	7.05523e-05	0.000918084
Adgrg6	411.862	0.635244	0.159896	3.97286	7.1014e-05	0.000923303
AK199495_gene	3766.86	0.219621	0.0552965	3.97169	7.13645e-05	0.000927069
Rad21	26511.9	0.127279	0.0320657	3.96932	7.20791e-05	0.000935553
Phactr2	6063.47	-0.186909	0.047091	-3.9691	7.21448e-05	0.000935609
St6galnac3	1613.43	0.304747	0.0767887	3.96864	7.22827e-05	0.000935971
Kbtbd11	1031.33	-0.369444	0.0930917	-3.9686	7.22957e-05	0.000935971
A230072C01Rik	259.84	-0.730951	0.184206	-3.96812	7.24418e-05	0.000937066
Dnajb6	7579.32	0.160356	0.0404243	3.96682	7.28389e-05	0.000941403
Id3	4665.82	-0.215946	0.0544633	-3.96498	7.34006e-05	0.000947858
Mpzl2	1373.69	0.319679	0.0807447	3.95913	7.52226e-05	0.000970562
Arap1	1336.43	-0.323047	0.0816317	-3.95737	7.578e-05	0.000976926
Bnc1	717.34	0.435287	0.110035	3.95588	7.62526e-05	0.000982187
Hnrpk	225.424	-0.846932	0.214154	-3.95478	7.66045e-05	0.000985473
Pign	1734.97	-0.295142	0.074631	-3.95468	7.66371e-05	0.000985473
Dnaja2	10820.7	0.143175	0.0362167	3.9533	7.7081e-05	0.000990345
Ppp1r10	6457.28	-0.18199	0.0460489	-3.95211	7.7466e-05	0.000993658
Zfp781_copy2	1218.42	-0.337645	0.0854344	-3.9521	7.74694e-05	0.000993658
Hnrnpd	39105.3	0.113016	0.0285998	3.95165	7.76158e-05	0.000994697
Snhg7	411.606	-0.658079	0.166625	-3.94946	7.83289e-05	0.00100299
Scn11a	247.437	0.800211	0.202659	3.94857	7.86209e-05	0.00100589
March8	2130.51	-0.261825	0.0663315	-3.94722	7.90641e-05	0.00101071
Obscn	154.44	0.985217	0.249636	3.94661	7.92644e-05	0.00101242
Gnl2	3700.83	0.209534	0.0531	3.94603	7.94584e-05	0.00101404
Ezr	2619.87	0.251445	0.0637828	3.94221	8.07337e-05	0.00102946
Kpna2	20679.1	0.122209	0.0310065	3.9414	8.10083e-05	0.00103207
Lrp5	6424.83	-0.168481	0.0427486	-3.9412	8.10746e-05	0.00103207
Arhgef1	2498.93	-0.244596	0.0621147	-3.93781	8.22283e-05	0.00104589
Rnps1	13877.8	-0.142216	0.0361248	-3.9368	8.25738e-05	0.0010494
Ifit2	937.673	0.388373	0.0986593	3.93651	8.26762e-05	0.00104983
Pgm5	2241.87	0.263814	0.0670536	3.93438	8.34115e-05	0.00105828
Flna	73575.1	0.124422	0.0316405	3.93237	8.41113e-05	0.00106627
Ssrp1	25283	0.120654	0.030688	3.93162	8.43759e-05	0.00106874
Npnt	2115.22	0.276795	0.0704261	3.9303	8.48415e-05	0.00107374
Dysf	2265.67	0.255904	0.0651143	3.93007	8.49208e-05	0.00107385
Eif3l	12369.6	0.143803	0.0365952	3.92955	8.5105e-05	0.00107529
Sec23a	7382.48	0.170021	0.0432698	3.92932	8.51855e-05	0.00107541
Lrrc29	92.2761	-1.25219	0.318704	-3.929	8.53015e-05	0.00107599
Apob	27.5108	-2.35986	0.600728	-3.92834	8.5534e-05	0.00107803
Smad7	1939.14	-0.281407	0.0717362	-3.9228	8.7526e-05	0.00110203
Laptm5	349.215	-0.612845	0.156233	-3.92264	8.75836e-05	0.00110203
Tma7	7774.61	0.16497	0.0420819	3.92022	8.847e-05	0.00111227
mszf84	692.344	-0.448094	0.114329	-3.91934	8.87924e-05	0.0011154
Mad2l2	1348.8	-0.318281	0.0812236	-3.91858	8.90721e-05	0.00111799
Bckdhb	1412.82	0.333234	0.0850556	3.91784	8.93447e-05	0.00112049
Acp5	234.832	-0.799381	0.204047	-3.91764	8.94219e-05	0.00112053
Mylk4	413.298	0.64841	0.165557	3.91653	8.98335e-05	0.00112477
2007-09-01	13802.1	0.132803	0.0339103	3.9163	8.99188e-05	0.00112491
Hnrnpab	43700.3	0.121389	0.0310184	3.91346	9.09831e-05	0.00113729
Taf9	4719.36	0.19761	0.0504988	3.91317	9.10929e-05	0.00113773
Kpnb1	56799.6	0.110407	0.0282173	3.91274	9.1253e-05	0.00113879
Ubb	107338	-0.0992625	0.0253784	-3.9113	9.18005e-05	0.00114469
Rftn2	2182.71	-0.25945	0.0663434	-3.9107	9.20279e-05	0.00114658
Fignl2	1827.01	-0.313379	0.0801412	-3.91034	9.2167e-05	0.00114738
Map4k2	1196.47	-0.340795	0.0871713	-3.90948	9.24951e-05	0.00115052
Fbln5	761.879	-0.429991	0.109997	-3.9091	9.26397e-05	0.00115138
Shisa4	675.466	-0.447507	0.114496	-3.90849	9.2873e-05	0.00115261
Ahcyl2	2462.08	-0.254611	0.0651436	-3.90845	9.28902e-05	0.00115261
Kcna6	1241.76	-0.331638	0.0848607	-3.90803	9.30507e-05	0.00115366
Scrn1	380.201	-0.608857	0.155817	-3.9075	9.32555e-05	0.00115486
Kank1	4814.97	-0.186061	0.0476178	-3.90739	9.32989e-05	0.00115486
Ogn	560.404	0.534355	0.136769	3.907	9.34503e-05	0.00115579
Cbx3	27477.1	0.122055	0.0312663	3.90372	9.47249e-05	0.00117061
Lrp3	1828.91	-0.285316	0.0730985	-3.90318	9.4939e-05	0.0011723
A430033K04Rik	1025.04	-0.361226	0.0925616	-3.90254	9.51872e-05	0.00117374
Samm50	4526.73	0.191339	0.0490299	3.90249	9.52095e-05	0.00117374
Ttc14	3525.63	-0.221163	0.0566936	-3.90102	9.57895e-05	0.00117993
Rian	12749.7	0.170737	0.0437747	3.90036	9.60487e-05	0.00118217
Sptlc3	92.6417	1.20223	0.308268	3.89994	9.62184e-05	0.0011833
Pou6f1	771.999	0.44732	0.114716	3.89937	9.64416e-05	0.00118509
Npr2	1181.64	-0.353045	0.0905844	-3.89742	9.72233e-05	0.00119373
Sostdc1	993.307	0.377179	0.0968135	3.89593	9.78228e-05	0.00120012
Rxra	6689.1	-0.173921	0.0446508	-3.89514	9.81416e-05	0.00120306
Ccne1	3574.4	0.211259	0.054251	3.8941	9.85625e-05	0.00120725
Tmem132e	165.067	0.945669	0.242997	3.8917	9.95456e-05	0.00121831
Ppp1r14b	7155.85	0.165139	0.0424415	3.89098	9.98396e-05	0.00122093
Adam19	4744.77	0.18918	0.0486303	3.89018	0.000100171	0.001224
BC051062_gene_copy2	48.0623	-1.66938	0.429162	-3.88987	0.000100298	0.00122457
Eri1	3896.88	0.202423	0.0520432	3.88952	0.000100444	0.00122537
Acsl4	846.318	0.400389	0.102952	3.88908	0.000100624	0.00122569
Ephb1	288.281	0.700212	0.180046	3.88906	0.000100632	0.00122569
Ppp2r1b	7311.36	0.162558	0.0418528	3.88405	0.00010273	0.00125025
Tmem181c-ps_copy3	206.007	0.792568	0.204175	3.88181	0.00010368	0.00126081
Nsun7	52.0934	-1.65148	0.425566	-3.88066	0.000104175	0.00126581
Slc30a4	2741.37	0.232329	0.0599065	3.8782	0.000105234	0.00127766
Mllt6	5483.99	-0.17988	0.0463881	-3.87773	0.000105438	0.00127911
Dcun1d4	4541.57	0.192908	0.0497635	3.87649	0.000105972	0.00128458
Rpl39	12594.9	0.178324	0.0460249	3.87451	0.000106838	0.00129403
Actr2	12692.1	0.136055	0.0351486	3.87086	0.00010845	0.00131252
Zfp646	5010.86	-0.182582	0.0471707	-3.87066	0.000108539	0.00131256
Gtf3c3	3064.53	0.234362	0.0605587	3.87	0.000108837	0.00131511
Orc2	4124.03	0.199844	0.0516647	3.8681	0.000109686	0.00132356
Pnmal2	1757	0.279648	0.0722969	3.86805	0.00010971	0.00132356
Gtpbp2	2383.77	-0.249633	0.0645414	-3.86779	0.000109824	0.00132389
Hoxd12	7390.28	-0.173007	0.0447407	-3.86688	0.000110239	0.00132783
Krt10	356.3	0.620556	0.16056	3.86494	0.000111114	0.00133732
Lbx1	367.314	0.639249	0.165421	3.86439	0.000111368	0.00133932
Nsg2	492.826	0.512062	0.132532	3.86369	0.000111688	0.00134211
Mamdc4	432.872	-0.546939	0.14158	-3.86311	0.000111952	0.00134421
Sp140	475.808	0.539144	0.139618	3.86156	0.000112664	0.00135171
Anp32b	28461.4	0.125188	0.0324291	3.86035	0.000113225	0.00135736
Emc2	1809.33	0.288346	0.0747219	3.85892	0.000113888	0.00136424
Purb	9886.63	0.156572	0.0405792	3.85842	0.000114121	0.00136595
Nptn	3098.61	0.218938	0.0567841	3.85563	0.000115434	0.00138058
Psap	10760	-0.14391	0.0373308	-3.85501	0.000115727	0.00138225
Atr	3449.06	0.227929	0.0591264	3.85495	0.000115755	0.00138225
Rnf43	327.984	0.632284	0.164037	3.85452	0.000115957	0.00138358
Hnrnpl	32820.5	0.113583	0.0294849	3.85225	0.000117037	0.00139537
Strap	13039.6	0.132277	0.0343413	3.85183	0.00011724	0.0013967
Grb10	99448.5	0.117253	0.0304505	3.85062	0.000117818	0.00140248
Pcsk5	1505.59	0.305684	0.0794483	3.84758	0.00011929	0.0014189
Vprbp	5643.27	0.176383	0.0458457	3.84731	0.000119422	0.00141936
Zic2	3369.29	-0.225356	0.0586185	-3.84445	0.000120821	0.00143487
Athl1	1046.81	-0.351714	0.0914971	-3.84399	0.000121048	0.00143644
Vash2	7053.55	0.163517	0.042556	3.84238	0.000121846	0.00144372
Lhfpl2	5174.91	0.183978	0.0478815	3.84237	0.000121851	0.00144372
Tgfbr3l	85.98	-1.264	0.328993	-3.84203	0.000122022	0.00144463
D10Wsu102e	3671.61	0.20749	0.0540558	3.83845	0.000123815	0.00146471
Pop4	3660.89	0.209266	0.0545301	3.83762	0.000124231	0.00146849
Usp24	7761.33	0.174385	0.0454552	3.83641	0.000124844	0.0014746
Igfbp3	5636.3	0.468546	0.122176	3.835	0.000125564	0.00148195
Tead1	14317.3	0.142827	0.0372465	3.83462	0.000125756	0.00148307
Acadl	2479.19	0.242574	0.063285	3.83303	0.000126574	0.00149082
Ect2	6879.37	0.162215	0.042321	3.83296	0.00012661	0.00149082
Med20	1562.33	-0.3063	0.0799413	-3.83156	0.000127331	0.00149816
Colec12	1298.59	0.354335	0.0925513	3.82852	0.000128914	0.00151561
Prpf38b	6952.6	0.163716	0.0427659	3.82819	0.000129088	0.00151649
Eomes	164.612	-0.923427	0.24137	-3.82578	0.00013036	0.00153025
Cox2	143575	0.107382	0.0280701	3.82551	0.000130501	0.00153072
Rab12	2622.24	0.244331	0.0639181	3.82256	0.000132076	0.001548
Sntb2	1754.79	0.309639	0.0810183	3.82184	0.000132458	0.00155129
Zfp592	4055.71	-0.197832	0.0518235	-3.81741	0.000134859	0.0015782
Slc25a37	4368.3	-0.22322	0.0584859	-3.81664	0.000135279	0.00158189
Klhl29	1854.88	-0.268823	0.0704651	-3.81498	0.000136195	0.00159138
Gm5796	83.4269	1.28016	0.335822	3.81202	0.000137835	0.00160931
Susd5	133.604	-0.964058	0.253239	-3.80691	0.000140713	0.00164165
Cps1_copy2	34.7016	2.02309	0.531515	3.80627	0.000141078	0.0016428
AK030979_gene	85.7302	-1.2619	0.331536	-3.80623	0.000141101	0.0016428
Rpl27	18139.6	0.13189	0.0346517	3.80617	0.000141136	0.0016428
Tceal8	5887.41	0.169768	0.044611	3.80551	0.000141512	0.00164593
Sh3gl3	655.35	0.476567	0.125326	3.80263	0.000143168	0.00166392
Naca	28438.2	0.124922	0.0328601	3.80164	0.000143741	0.00166845
Bok	483.133	0.533854	0.140431	3.80154	0.0001438	0.00166845
Ppil1	4111.8	0.195249	0.0513626	3.80139	0.000143887	0.00166845
4933439C10Rik	297.097	-0.696586	0.183258	-3.80113	0.000144037	0.00166892
Depdc7	127.291	0.997781	0.262527	3.80068	0.000144301	0.00167071
Nup188	11774.7	0.146599	0.0385775	3.80011	0.000144633	0.00167328
Pcdh17	2500.54	0.270099	0.0711095	3.79835	0.000145662	0.00168348
Cbr1	2372.73	-0.241028	0.063458	-3.79823	0.000145735	0.00168348
Emd	4905.43	0.181215	0.0477187	3.79757	0.000146123	0.00168668
Osr1	3741.5	0.444067	0.116979	3.79614	0.000146968	0.00169425
Syt13	646.259	0.486087	0.12805	3.79608	0.000147002	0.00169425
Aak1	8566.51	0.156954	0.0413519	3.79557	0.000147303	0.00169644
Errfi1	1905	-0.266432	0.0702267	-3.79389	0.000148306	0.0017067
Arpc2	9828.34	0.144194	0.0380156	3.79301	0.000148833	0.00171147
Lmo1	289.387	-0.659012	0.173879	-3.79005	0.000150618	0.00173069
Clstn2	974.618	0.41224	0.108801	3.78893	0.000151298	0.00173719
Nus1	5602.89	0.170214	0.0449341	3.78808	0.000151817	0.00174184
Celsr2	1422.69	0.321235	0.0848161	3.78742	0.000152217	0.00174511
Dkk1	302.608	-0.630379	0.166502	-3.78602	0.000153079	0.00175367
Mical1	2299.49	-0.251063	0.0663188	-3.7857	0.000153277	0.00175462
Nek8	639.749	-0.443284	0.117187	-3.7827	0.000155137	0.00177458
Eln	808.72	-0.391392	0.103501	-3.78155	0.000155855	0.00178145
Cul2	4379.36	0.190492	0.0503804	3.78108	0.000156149	0.00178274
Sim1	159.029	0.89956	0.237916	3.781	0.000156202	0.00178274
Ptms	10716	-0.14006	0.0370497	-3.78031	0.000156631	0.0017863
Mcl1	9570.25	0.14361	0.0380046	3.77875	0.000157618	0.00179621
Apaf1	5414.04	0.176739	0.0468059	3.77599	0.000159371	0.00181483
Sbk1	16376.8	-0.135178	0.0358038	-3.77552	0.000159677	0.00181695
Tra2a	9590.58	0.142902	0.037859	3.77459	0.000160274	0.0018219
Ctdsp1	8005.53	-0.151948	0.0402572	-3.77443	0.000160374	0.0018219
Trim24	6951.35	0.158363	0.0419584	3.77428	0.000160471	0.0018219
Myh14	314.398	-0.635927	0.16852	-3.7736	0.000160906	0.00182548
Nthl1	293.723	0.645259	0.171134	3.7705	0.000162921	0.00184697
Eif3b	19677.7	0.12114	0.0321423	3.76887	0.000163988	0.00185768
Tbx3	5787.08	0.167181	0.04439	3.76618	0.000165764	0.00187511
Ihh	26.5509	-2.34854	0.623588	-3.76617	0.000165773	0.00187511
Lrrc8b	642.986	0.485864	0.129049	3.76497	0.00016657	0.00188272
Ccnl2	7903.53	-0.172564	0.0458472	-3.76389	0.000167291	0.00188947
Nckap1	14467.8	0.126973	0.0337434	3.76289	0.000167961	0.00189563
Gsta4	2699.27	0.239876	0.0637565	3.76238	0.000168303	0.00189803
Skiv2l2	8324.6	0.148213	0.0393951	3.7622	0.000168423	0.00189803
Fam160a2	2616.56	-0.228883	0.0608683	-3.76029	0.000169715	0.00191117
Tns1	8838.79	-0.16003	0.0425689	-3.75931	0.000170385	0.0019173
D15Ertd621e	8931.62	0.158009	0.0420364	3.75886	0.000170691	0.00191933
Hist1h2ab	105.918	1.1179	0.297425	3.75858	0.000170878	0.00192001
Ccdc157	1005.17	-0.349952	0.0931348	-3.75748	0.000171635	0.00192709
Zfr2	246.408	-0.780161	0.207649	-3.75711	0.000171889	0.00192853
Kdm5c	14568.7	-0.148849	0.0396426	-3.75478	0.000173495	0.00194511
Ctnnb1	75979.7	0.110756	0.0295083	3.7534	0.000174455	0.00195443
Gm5088	2130.04	0.268346	0.0715051	3.75282	0.000174855	0.00195609
Gnb1	34135.6	0.108065	0.0287958	3.75282	0.000174859	0.00195609
Zbtb11	1733.47	0.301289	0.0803217	3.75103	0.000176107	0.0019686
Srms	83.4236	1.27851	0.34126	3.74643	0.00017937	0.0020036
Impad1	10501.5	0.173042	0.0461962	3.74582	0.000179808	0.00200703
Ednrb	570.025	1.08001	0.28836	3.74536	0.000180134	0.00200919
Hdac5	2349.27	-0.254579	0.0679796	-3.74493	0.000180441	0.00201114
Arl5a	11484.3	-0.133971	0.0357904	-3.7432	0.000181693	0.00202361
Slc27a1	842.228	-0.403079	0.107718	-3.74198	0.000182573	0.00203193
Ncbp1	9212.43	0.144331	0.0385776	3.74131	0.000183063	0.00203589
Entpd4	798.27	0.398493	0.106739	3.73334	0.000188957	0.00209991
Tgfa	222.798	-0.759244	0.203519	-3.73058	0.000191043	0.00212154
Psmd12	6712.94	0.15786	0.04234	3.7284	0.000192703	0.0021374
Chrm1	49.1268	-1.63342	0.43811	-3.72833	0.000192752	0.0021374
Ckap2	3162.54	0.216898	0.0581804	3.72802	0.000192989	0.00213847
Rrp1b	4810.08	0.177249	0.0475581	3.727	0.000193775	0.00214562
Ppm1m	1337.27	-0.309313	0.0830348	-3.7251	0.00019524	0.00216026
BC055351_gene	74.0661	1.34572	0.36128	3.72488	0.000195411	0.00216059
Fat2	514.843	0.572904	0.153883	3.72298	0.000196886	0.00217532
Fn1	59154	0.131862	0.0354213	3.72267	0.000197127	0.00217587
Aifm1	3485.56	0.203199	0.0545861	3.72255	0.000197222	0.00217587
Cox7c	4631.63	0.186404	0.050097	3.72086	0.000198543	0.00218886
9330151L19Rik	241.309	-0.69587	0.187055	-3.72014	0.000199114	0.00219357
Shh	284.484	0.775577	0.208497	3.71985	0.000199343	0.00219451
Bhlha9	287.586	-0.636018	0.171017	-3.71903	0.000199989	0.00220003
Mamdc2	102.262	1.09805	0.295337	3.71793	0.000200858	0.00220661
Fam49b	5202	0.17479	0.0470128	3.71791	0.000200877	0.00220661
Cdk19	4002.93	-0.193283	0.0519909	-3.71763	0.000201103	0.00220749
AI314180	5901.49	0.163598	0.0440088	3.71739	0.000201291	0.00220797
Myo10	8253.45	-0.150317	0.0404517	-3.71597	0.000202425	0.0022188
Timm23	5130.35	0.172988	0.0465934	3.71271	0.000205052	0.00224598
Asph	8025.18	0.172056	0.0463453	3.71248	0.00020524	0.00224643
Wnt6	1115.52	0.355271	0.0957118	3.71188	0.000205722	0.00225009
Fyco1	2488.37	0.247008	0.066568	3.71061	0.000206758	0.0022598
Fap	279.841	0.675478	0.182081	3.70976	0.000207452	0.00226575
Sfxn4	309.898	-0.621146	0.167462	-3.70918	0.000207931	0.00226936
Fat1	24614.7	0.2631	0.0709683	3.70729	0.000209485	0.00228468
Kdm6a	4063.96	-0.193605	0.0522311	-3.7067	0.000209975	0.00228838
Osbpl8	3384.03	0.21083	0.0569247	3.70366	0.000212515	0.0023144
Decr1	1723.22	-0.271483	0.0733147	-3.70298	0.000213084	0.00231882
Grm4	88.8552	1.17063	0.316147	3.70279	0.000213238	0.00231882
Gm1966	31.8221	-2.08103	0.56204	-3.70263	0.000213377	0.00231882
Wdr90	2560.79	-0.233603	0.0630984	-3.7022	0.00021374	0.0023211
Sfrs14	250.141	-0.732698	0.197934	-3.70173	0.000214137	0.00232376
Palmd	326.184	0.613281	0.165701	3.70112	0.000214649	0.00232766
Arv1	637.218	0.44658	0.120668	3.70091	0.000214832	0.00232798
AK172452_gene	119.327	-1.06296	0.287323	-3.69955	0.000215984	0.0023388
Fmn1	756.205	0.405811	0.109703	3.69917	0.000216307	0.00234064
Rab6a	8015.55	0.151599	0.0409953	3.69797	0.00021733	0.00235003
Zfhx4	37648.1	0.256277	0.0693127	3.6974	0.000217815	0.00235361
Rbm8a	8012.99	0.149591	0.0404633	3.69695	0.000218204	0.00235614
Suz12	8761.43	0.149959	0.0406081	3.69284	0.000221761	0.00239285
Cdh19	90.9288	1.19809	0.324544	3.69162	0.000222829	0.00240267
Kif2a	6553.98	0.166934	0.0452421	3.6898	0.000224429	0.00241821
Trio	16012.4	0.138732	0.0376047	3.68921	0.000224949	0.0024221
Lmod3	149.778	0.935611	0.253654	3.68852	0.000225558	0.00242694
Fermt3	322.609	-0.639646	0.17344	-3.688	0.000226021	0.00242956
Capza2	8088.57	0.151157	0.0409873	3.68789	0.00022612	0.00242956
Psma3	8822.61	0.155936	0.0423125	3.68535	0.000228392	0.00245223
Clcn5	3454.16	0.239101	0.064912	3.68346	0.000230091	0.00246873
Spg11	3235.28	-0.210817	0.0572531	-3.6822	0.000231229	0.0024792
Melk	4293.74	0.19543	0.0531071	3.67992	0.000233303	0.00249967
Usp47	16912.8	0.122753	0.0333607	3.67958	0.000233617	0.00250128
Taf1d	3336.17	0.209909	0.0570793	3.6775	0.000235528	0.00251997
Tfdp1	9779.91	0.141286	0.0384287	3.67657	0.000236392	0.00252718
Fcrls	143.975	-0.901138	0.245113	-3.67642	0.000236535	0.00252718
Spc25	3909.75	0.198955	0.0541291	3.67556	0.00023733	0.00253263
Hectd1	17591.4	0.144897	0.039425	3.67526	0.000237605	0.00253263
Zfp808	1116.31	0.349917	0.0952112	3.67517	0.000237691	0.00253263
Hoxd3	149.345	-0.904301	0.246058	-3.67515	0.00023771	0.00253263
Cox5a	4200.81	0.192553	0.052398	3.67482	0.00023802	0.00253417
Eftud2	9665.37	0.140405	0.0382375	3.67193	0.000240726	0.00256118
Asns	3252.35	0.206791	0.0563271	3.67125	0.000241368	0.00256622
BC071253_gene	30943.2	0.137169	0.0373862	3.66898	0.00024352	0.0025873
Rpgr	2035.38	0.260709	0.0710754	3.66806	0.000244394	0.00259443
Slain2	4894.06	0.192909	0.0525935	3.66792	0.000244532	0.00259443
Gmpr	482.75	-0.496339	0.135583	-3.66077	0.000251454	0.00266601
Ahr	451.885	0.516664	0.14125	3.6578	0.000254394	0.0026953
Hspa4	26604.6	0.108055	0.0295457	3.65721	0.000254972	0.00269804
Spire1	3681.07	-0.200177	0.0547354	-3.65718	0.000255007	0.00269804
Cep110_copy2	580.834	-0.442684	0.121086	-3.65595	0.00025623	0.0027091
Ttc15	44.6456	-1.63593	0.447535	-3.65542	0.000256759	0.00271281
Magoh	4253.16	0.199177	0.0545001	3.65462	0.000257561	0.0027194
Kremen2	613.528	0.441231	0.120802	3.65251	0.000259687	0.00273956
Rif1	11041.1	0.162122	0.0443881	3.65237	0.000259831	0.00273956
Tars	6167.89	0.158509	0.0434072	3.65168	0.000260534	0.00274507
Scnm1	916.955	-0.376646	0.103185	-3.6502	0.000262032	0.00275895
Nrm	1116.82	-0.327507	0.0897381	-3.64958	0.000262667	0.00276252
Sdhb	4630.11	0.18829	0.051593	3.64952	0.000262734	0.00276252
Mphosph10	3102.26	0.209103	0.057314	3.64838	0.000263897	0.00277283
Tcea1	11179.7	0.134736	0.0369364	3.64779	0.000264506	0.00277731
Cat	6188.35	-0.169987	0.0466093	-3.64706	0.000265253	0.00278324
Gm14288	680.388	-0.424538	0.116434	-3.64616	0.000266187	0.00279111
Mtus1	997.174	0.354817	0.0973839	3.64349	0.00026897	0.00281836
Sulf2	29475.2	-0.112682	0.0309425	-3.64166	0.000270888	0.0028365
Nlrx1	225.316	-0.709902	0.19504	-3.63977	0.000272882	0.00285541
Itsn1	5422.29	-0.16622	0.0456839	-3.63847	0.000274258	0.00286693
E430025E21Rik	2082.26	0.247671	0.0680717	3.63838	0.000274359	0.00286693
Setx	9580.29	0.150927	0.0414925	3.63746	0.000275338	0.00287518
Memo1	2832.81	0.232228	0.0638518	3.63699	0.000275846	0.00287852
Idi1	7632.62	0.153576	0.0422573	3.63431	0.000278723	0.00290616
Ddb1	54920.4	0.102614	0.028236	3.63417	0.000278877	0.00290616
Gabrb2	131.914	0.930545	0.25636	3.62983	0.000283603	0.00295339
Ppp3ca	7359.21	-0.154105	0.0424585	-3.62956	0.00028391	0.00295456
Tmem231	976.653	-0.357579	0.0985676	-3.62776	0.000285895	0.00297319
Iqcc	690.152	-0.404651	0.111555	-3.62739	0.000286305	0.00297483
Xrn1	6043.76	0.170358	0.046966	3.62726	0.000286443	0.00297483
Hsp90b1	35142.6	0.105747	0.0291682	3.62543	0.000288478	0.00299193
Cacna1e	132.291	-1.01351	0.279556	-3.62543	0.000288483	0.00299193
Psmc6	9611.27	0.139519	0.0384877	3.62502	0.000288943	0.00299466
Exoc5	4678.48	0.178796	0.0493299	3.62451	0.000289515	0.00299855
Hoxa13	2034.14	-0.246443	0.0680252	-3.62282	0.00029141	0.0030156
Prx	901.885	-0.356423	0.0983864	-3.62269	0.000291557	0.0030156
Rb1	1482.38	0.286594	0.0791253	3.62203	0.000292305	0.00302128
Wdr82	13416.9	0.126762	0.0350032	3.62144	0.000292973	0.00302613
Sp9	181.533	-0.812861	0.224505	-3.62068	0.000293833	0.00303259
Rpl19	34789.6	0.111131	0.030695	3.62047	0.000294068	0.00303259
Grik5	3776.39	-0.200372	0.0553459	-3.62036	0.000294197	0.00303259
Prkcd	2117.61	-0.246161	0.0680175	-3.61908	0.00029565	0.00304551
Cacna1g	10594.9	-0.13796	0.0381388	-3.61732	0.00029767	0.00306425
Has1	105.897	-1.03294	0.285642	-3.61622	0.000298939	0.00307524
Abhd14b	209.243	-0.747853	0.206892	-3.6147	0.000300697	0.00309123
Gnai3	14986.9	0.122062	0.0337852	3.61289	0.000302807	0.00311082
Jdp2	216.161	-0.717626	0.198651	-3.61249	0.000303271	0.00311348
Anapc1	21845.4	0.12846	0.0355846	3.61	0.000306197	0.00314141
Ddx39	4297.66	0.184752	0.0511868	3.60938	0.000306934	0.00314685
Myef2	6607.15	0.154428	0.0427999	3.60813	0.000308418	0.00315993
Alkbh8	1864.86	0.265627	0.0737092	3.60372	0.000313698	0.00321187
Me2	3470.02	0.196878	0.0546375	3.60335	0.000314139	0.00321423
Ly75	1147.14	0.34417	0.0955221	3.60304	0.000314513	0.00321589
Pdha1	4336	0.177876	0.0493758	3.60249	0.000315178	0.00322052
Slc12a6	2524.8	-0.22137	0.0614922	-3.59997	0.000318251	0.00324974
Taf1	8360.03	0.144621	0.040185	3.59888	0.000319593	0.00326127
Daam1	1108.17	0.340706	0.094676	3.59865	0.000319871	0.00326192
AK199756_gene	3726.97	0.197883	0.0549969	3.59808	0.00032058	0.00326695
Hist1h2ae	130.779	0.917644	0.255086	3.5974	0.000321417	0.00327329
Cask	5048.35	0.172433	0.0479466	3.59635	0.000322711	0.00328216
Gm8801	324.593	0.588704	0.163695	3.59635	0.000322719	0.00328216
AK008417_gene	2789.91	-0.219909	0.0611714	-3.59496	0.000324442	0.00329748
Akap8l	1508.52	-0.281704	0.0784486	-3.59093	0.000329499	0.00334664
Ankrd28	4398.61	0.179217	0.0499488	3.58802	0.0003332	0.00338198
Zfp783	964.102	-0.346673	0.0966648	-3.58634	0.000335351	0.00340155
Rpl23	32365.4	0.118851	0.0331618	3.58396	0.000338418	0.00343037
Stat2	1445.4	0.288749	0.0805729	3.5837	0.000338764	0.00343159
Cacna1d	325.369	-0.584322	0.163204	-3.58032	0.00034317	0.00347391
Art5	104.08	-1.03957	0.290437	-3.57932	0.000344493	0.00348499
Actb	155617	-0.095482	0.0266802	-3.57876	0.000345229	0.00348949
Spock2	575.755	-0.444879	0.124316	-3.57861	0.000345427	0.00348949
Ints8	5468.1	0.173444	0.048469	3.57846	0.000345625	0.00348949
Plekhg3	1705.83	-0.281861	0.078809	-3.5765	0.000348224	0.00351191
Nnt	6156.65	-0.164523	0.0460018	-3.57644	0.000348308	0.00351191
Dpysl4	1962.66	0.270919	0.0757639	3.57583	0.000349118	0.00351775
Hist2h2bb	102.616	1.07626	0.30123	3.57288	0.000353073	0.00355525
Vcam1	5259.84	-0.187294	0.0524357	-3.57189	0.000354418	0.00356644
Ptprt	304.48	-0.637795	0.178587	-3.57133	0.00035517	0.00357164
Sema5b	368.254	-0.586734	0.164467	-3.56748	0.000360431	0.00362215
Ypel3	938.944	-0.346768	0.0972248	-3.56666	0.000361554	0.00363105
Psmb1	7356.87	0.150662	0.0422663	3.56458	0.000364441	0.00365762
Sema3a	5864.47	0.18242	0.0511799	3.56429	0.000364837	0.00365918
Dhx36	9300.91	0.143392	0.0402379	3.56361	0.000365792	0.00366635
Uba6	3587.28	0.211393	0.0593304	3.56297	0.000366676	0.00367279
Prdm16	3202.57	-0.239371	0.0672027	-3.56193	0.000368145	0.00368508
Acvrl1	554.29	-0.442066	0.124156	-3.56056	0.000370065	0.00370186
Arhgef19	646.027	-0.429448	0.120634	-3.55992	0.000370966	0.00370844
Corin	161.106	0.945434	0.265596	3.55966	0.000371329	0.00370964
Casc4	3619.46	0.190807	0.0536128	3.55898	0.000372297	0.00371687
Clip2	5647.58	-0.159992	0.0449665	-3.55803	0.000373653	0.00372796
Sdc2	3668.29	0.236467	0.0664686	3.55758	0.000374283	0.0037318
Snapc3	1488.5	0.277218	0.0779333	3.55713	0.000374934	0.00373585
Fdps	6100.59	0.194157	0.0545919	3.55652	0.000375804	0.00374206
Matn2	189.665	0.754447	0.212186	3.5556	0.000377122	0.00375273
Ran	36860.9	0.105764	0.0297535	3.55468	0.000378444	0.00376198
Ctsa	2878.42	-0.215138	0.0605236	-3.55461	0.000378546	0.00376198
Timm17a	1891.22	0.250636	0.0705155	3.55435	0.000378919	0.00376277
Marcks	48462.4	0.0973355	0.0273865	3.55414	0.000379212	0.00376277
Fhod3	1204.28	0.306421	0.0862214	3.55388	0.000379586	0.00376277
Ccnb1	12693.2	0.131361	0.0369629	3.55387	0.000379613	0.00376277
Prdx4	3727.07	0.190255	0.0535525	3.55268	0.000381334	0.00377736
Eya4	2141.79	0.258	0.0726539	3.55108	0.000383652	0.00379785
Nog	209.313	-0.713849	0.20109	-3.54989	0.00038539	0.00381259
Hipk3	5877.7	0.17393	0.0490042	3.54928	0.000386284	0.00381894
Gpr87	36.8955	1.91057	0.538457	3.54823	0.000387824	0.00383168
Pes1	6037.57	0.158618	0.0447104	3.54768	0.000388638	0.00383723
Ahcyl1	11276.5	0.13384	0.0377287	3.54742	0.000389017	0.00383848
Hoxd13	18887.1	-0.126279	0.0356041	-3.54674	0.000390023	0.00384592
Akirin1	3439.15	0.194171	0.0547701	3.54519	0.000392325	0.00386508
Cdc42	21853.5	0.114251	0.0322278	3.54509	0.000392473	0.00386508
Trim46	280.617	-0.613014	0.172957	-3.54432	0.000393622	0.00387388
Pdlim3	306.577	0.594348	0.167732	3.54343	0.000394958	0.00388452
Ppia	68397.7	0.0992727	0.0280337	3.54119	0.00039832	0.00391506
Hdac2	17168.9	0.119958	0.033882	3.54047	0.000399414	0.00392195
Sorbs3	2448.17	-0.22377	0.0632059	-3.54033	0.000399625	0.00392195
Slc9a5	1165.36	-0.327602	0.0925373	-3.54022	0.000399794	0.00392195
Atp6v1g1	4644.33	0.175463	0.0495725	3.53953	0.000400846	0.00392973
Ctps	7186.83	0.153099	0.0432828	3.53719	0.000404406	0.00396208
Gm2897_copy15	163.328	0.818637	0.231494	3.53631	0.000405753	0.00397272
Cdh29	91.3313	-1.10595	0.31289	-3.53462	0.000408364	0.00399572
Gpatch11	1271.58	0.2958	0.0837103	3.53361	0.000409924	0.00400841
Ash2l	9011.67	0.13743	0.0388986	3.53304	0.00041081	0.00401449
Pdpk1	5322.4	0.175186	0.0496211	3.53047	0.000414823	0.00405111
DQ716436_gene	5033.03	-0.166212	0.04709	-3.52967	0.000416084	0.00406082
Ephb4	14096.6	-0.119026	0.0337352	-3.52823	0.000418346	0.00408028
Plat	296.757	0.636356	0.180383	3.5278	0.000419029	0.00408433
Irx5	873.763	0.369917	0.104864	3.52759	0.000419356	0.00408433
Zcwpw1	508.861	-0.460167	0.130453	-3.52746	0.000419566	0.00408433
Ubr1	4051.81	0.195301	0.0553825	3.52641	0.00042123	0.00409791
Vdac3	8193.37	0.142991	0.0405523	3.52609	0.00042174	0.00410025
Psme4	17224	0.121349	0.0344174	3.52582	0.00042218	0.00410191
Car8	224.568	-0.695367	0.197264	-3.52506	0.000423383	0.00410965
Miip	628.148	-0.423822	0.120234	-3.52498	0.000423517	0.00410965
AK037159_gene	174.427	-0.789979	0.224149	-3.52435	0.000424524	0.00411681
Rad9b	323.56	-0.566911	0.160864	-3.52416	0.000424822	0.00411707
Pcyox1	4945.41	0.165435	0.0469524	3.52347	0.000425937	0.00412525
Tmcc2	1724.64	0.256368	0.0728825	3.51755	0.000435551	0.00421568
Basp1	13692.6	0.121746	0.0346131	3.51735	0.000435876	0.00421614
Abcd1	1023.24	-0.324818	0.0924032	-3.51522	0.000439389	0.00424584
Mstn	118.888	0.959264	0.272894	3.51515	0.000439504	0.00424584
Olfml2b	1239.04	0.300062	0.0853845	3.51424	0.000441014	0.00425773
Adam1a	159.335	-0.805346	0.229192	-3.51385	0.00044166	0.00426126
Pgk1	23733.6	0.289131	0.0823138	3.51255	0.000443831	0.0042795
Ndrg2	522.571	-0.46187	0.131529	-3.51155	0.000445501	0.00429234
Gfpt2	1883.09	-0.248086	0.0706514	-3.51142	0.000445727	0.00429234
2810002D19Rik	354.883	-0.543154	0.154739	-3.51012	0.000447898	0.00431052
Xpo7	10682	0.135651	0.0386497	3.50977	0.0004485	0.00431355
Cd200	259.118	0.662173	0.188675	3.5096	0.000448779	0.00431355
Chfr	1470.83	-0.27809	0.0792543	-3.50883	0.000450083	0.00432308
Scn4b	90.6906	-1.10341	0.31448	-3.50868	0.000450339	0.00432308
Myo5b	740.096	0.393068	0.112073	3.50724	0.000452783	0.00434203
Dnajc2	5054.54	0.166651	0.0475171	3.50718	0.000452883	0.00434203
Pno1	3164.71	0.200568	0.0572051	3.50613	0.000454676	0.00435599
Stat3	2604.6	-0.214426	0.0611599	-3.50599	0.000454911	0.00435599
Snep	98.8751	-1.058	0.301926	-3.50417	0.000458041	0.0043832
Gm13242	37.8068	1.74021	0.496716	3.50344	0.000459294	0.00439243
Polr3b	3125	0.203951	0.0582197	3.50313	0.000459824	0.00439474
Rplp1	19080.1	0.111593	0.0318582	3.5028	0.000460401	0.0043975
Mdga1	1053.29	-0.339899	0.0970701	-3.50158	0.000462506	0.00441483
Zfp42	18.5031	2.83348	0.809292	3.50119	0.000463187	0.00441856
Myc	1458.44	0.293129	0.083753	3.49992	0.000465391	0.00443643
Hspb1	541.91	0.450034	0.128589	3.49978	0.000465643	0.00443643
Nefl	121.25	1.06021	0.302999	3.49906	0.000466907	0.00444469
Rbpj	9887.92	-0.140271	0.0400893	-3.49895	0.000467094	0.00444469
Ngfr	1682.21	0.263742	0.0753821	3.49873	0.000467479	0.00444558
Rpl36a	12950	0.127237	0.0363758	3.49785	0.00046903	0.00445755
Ube3c	4469.2	0.177139	0.0506784	3.49535	0.000473432	0.00449657
Tanc1	10256.7	-0.1326	0.0379598	-3.49317	0.000477316	0.00453063
Ncapg2	2969.08	0.233105	0.0667622	3.49158	0.000480175	0.00455493
Cldn4	497.508	0.458255	0.131274	3.49083	0.000481524	0.00456488
Shmt1	2916.8	0.209657	0.0600684	3.4903	0.000482479	0.00457109
Plxna4	4228.25	0.187474	0.053719	3.4899	0.000483206	0.00457513
Gdf11	1871.85	-0.247905	0.0710637	-3.48849	0.000485762	0.00459648
Cercam	538.85	-0.440227	0.1262	-3.48832	0.000486065	0.00459648
Letm2	305.55	-0.590185	0.16921	-3.48789	0.000486847	0.00460102
Polr3f	3270.88	0.202587	0.0580941	3.48722	0.000488076	0.00460977
Igsf11	167.116	-0.789512	0.226418	-3.48697	0.000488522	0.00461112
Mib2	1160.77	-0.304678	0.087382	-3.48674	0.000488952	0.00461232
BC030470_gene	67.6827	-1.24048	0.355795	-3.4865	0.000489385	0.00461355
Uqcrc2	7686.7	0.142265	0.0408092	3.4861	0.000490111	0.00461754
Lsm12	3487.45	0.195389	0.0561122	3.48211	0.000497487	0.00468413
Prmt6	1989.51	0.240142	0.068999	3.48036	0.000500733	0.00471178
Parpbp	1386.89	0.281471	0.0808924	3.47957	0.000502217	0.00472282
Pus7	1596.61	0.278904	0.0801596	3.47936	0.000502621	0.00472371
Adgrl2	2902.24	0.212446	0.0610775	3.47831	0.000504592	0.00473931
Snrpa1	4972.42	0.166244	0.0477983	3.47804	0.000505096	0.00474112
Slitrk1	132.877	0.900063	0.258839	3.47731	0.000506467	0.00475106
Clip3	9677.79	-0.133509	0.0384091	-3.47598	0.000508992	0.0047718
Ube3a	4820.48	0.211788	0.0609369	3.47553	0.000509851	0.00477691
4930481A15Rik	95.7211	-1.03129	0.296748	-3.47531	0.000510263	0.00477783
Ubp1	7352.28	-0.14239	0.0409823	-3.47442	0.000511954	0.00479072
H2afx	12657.6	0.133101	0.0383132	3.47403	0.0005127	0.00479475
4930480K23Rik	196.088	0.793805	0.228508	3.47386	0.000513032	0.00479491
Tubb5	130372	0.0889499	0.0256188	3.47206	0.000516482	0.0048242
Yme1l1	11663.9	0.123133	0.035483	3.47019	0.000520081	0.00485483
Pot1b	1511.13	-0.2728	0.0786456	-3.46872	0.000522944	0.00487856
Ctxn1	2740.5	-0.216656	0.0624657	-3.4684	0.000523559	0.00488132
Usp15	4820.73	0.169239	0.0488049	3.46765	0.000525026	0.00488991
Trappc12	742.956	-0.372872	0.10753	-3.4676	0.000525124	0.00488991
Prkrir	10215.4	0.128408	0.0370345	3.46725	0.00052581	0.00489331
Cenpc1	3723.32	0.186565	0.0538367	3.46539	0.000529469	0.00492435
Ndufv1	4589.49	0.171292	0.0494383	3.46477	0.000530685	0.00493265
Pcolce	3095	-0.196364	0.0567038	-3.46299	0.000534218	0.00496246
Rhoc	3063.08	-0.200441	0.0579056	-3.46152	0.000537139	0.00498655
Rps3a1	51462.6	-0.10711	0.0309598	-3.45966	0.000540865	0.00501808
Lypla1	4777.77	0.165863	0.0479606	3.45832	0.000543556	0.00503961
Dab1	893.186	-0.343345	0.0992851	-3.45818	0.000543848	0.00503961
D930048N14Rik	142.534	-0.84921	0.245636	-3.45719	0.000545846	0.00505505
Ubiad1	1192.2	0.304148	0.0879932	3.4565	0.000547238	0.00506486
Arhgap28	9204.75	0.131231	0.0379695	3.45621	0.000547829	0.00506725
Arid5b	4088.32	-0.193546	0.0560041	-3.45592	0.000548409	0.00506954
Cdo1	3393.35	0.197363	0.057121	3.45517	0.000549941	0.00508062
H1f0	27932.3	-0.112181	0.0324706	-3.45486	0.000550584	0.00508347
Raver2	2209.99	0.232509	0.0673211	3.45373	0.000552882	0.00510159
Cacybp	8071.36	0.140107	0.0405708	3.45339	0.000553591	0.00510504
Lats1	4571.84	0.194844	0.0564434	3.45202	0.000556407	0.0051279
Myo15	37.2052	-1.69229	0.490317	-3.45141	0.000557664	0.00513638
Hnrnpc	29691.4	0.09984	0.0289319	3.45087	0.000558793	0.00514139
Vps39	2991.44	-0.19919	0.0577226	-3.45082	0.000558883	0.00514139
Rpl23a	39573.3	0.108758	0.0315349	3.44881	0.000563057	0.00517666
Cenpi	1838.39	0.247406	0.0717482	3.44826	0.000564212	0.00518415
Tcp1	21521.3	0.110267	0.0319893	3.447	0.00056684	0.00520515
C230035I16Rik	73.9337	-1.18202	0.343015	-3.44597	0.000569014	0.00522196
Abtb2	1187.64	-0.301472	0.0874995	-3.44541	0.000570189	0.00522959
Bace1	2536.7	-0.221586	0.0643193	-3.44509	0.000570873	0.00523272
Heatr1	6789.23	0.158051	0.0459139	3.44233	0.000576721	0.00528314
Nr2f1	844.9	0.42269	0.122845	3.44084	0.000579903	0.0053091
Dnaja1	19906.5	0.107408	0.0312227	3.44007	0.000581572	0.00532117
Dock5	1296.27	-0.292294	0.0849976	-3.43885	0.000584193	0.00534194
Dnmbp	3814.32	-0.179233	0.0521296	-3.43823	0.000585541	0.00535105
Sncaip	2071.7	0.231052	0.0672229	3.4371	0.00058797	0.00537004
Gm12942	128.29	-0.883877	0.257189	-3.43668	0.00058889	0.00537342
A230046K03Rik	3561.75	0.211782	0.0616252	3.43661	0.000589047	0.00537342
Nucks1	41709.2	0.101327	0.0294951	3.43538	0.000591732	0.00539468
Ddr2	15726.9	0.143092	0.0416561	3.43509	0.000592355	0.00539713
Vps35	8871.03	0.135461	0.0394371	3.43486	0.000592857	0.00539847
Nrxn1	214.533	-0.68472	0.199366	-3.43449	0.000593668	0.00540263
Rpl41	32742.7	0.10808	0.031477	3.43363	0.00059556	0.0054166
Sidt2	3071.07	-0.195443	0.0569268	-3.43323	0.000596445	0.00542142
Cdk1	7942.89	0.136487	0.0397717	3.43176	0.000599669	0.00544747
Slc4a3	1290.47	-0.286077	0.0833757	-3.43118	0.000600963	0.00545597
Fst	545.829	0.435814	0.127042	3.43048	0.000602521	0.00546686
Uchl3	2091.89	0.253395	0.0738823	3.42972	0.00060421	0.0054779
Caprin1	58017.4	0.0922598	0.026901	3.42961	0.000604458	0.0054779
Klhl17	1591.54	-0.268511	0.0783106	-3.42879	0.000606272	0.00549107
Pcgf6	179.875	-0.762516	0.222464	-3.4276	0.000608953	0.00551208
Nuf2	4562.67	0.177958	0.0519248	3.42723	0.000609776	0.00551449
Srrm2	63308.9	-0.0929911	0.0271336	-3.42715	0.000609944	0.00551449
Nup37	1799.87	0.24689	0.0720605	3.42615	0.000612192	0.00552845
Psmd6	5819.2	0.152878	0.044621	3.42614	0.000612215	0.00552845
Tmem184c	2134	0.229542	0.0670033	3.42583	0.000612926	0.00553159
Ckb	1251.33	0.309424	0.0903502	3.42472	0.000615435	0.00555095
Bat2d_copy2	44.1248	-1.5583	0.455037	-3.42456	0.000615803	0.00555098
Arf4	14855.3	0.119152	0.034804	3.42351	0.000618182	0.00556913
Lyz2	97.2605	-1.02371	0.299083	-3.42282	0.000619754	0.00557999
Skida1	3197.53	-0.198715	0.0581118	-3.41953	0.000627299	0.00564457
Lsm3	3473.47	0.190979	0.0558906	3.41701	0.000633132	0.0056937
Kcnh2	685.25	-0.436051	0.12764	-3.41624	0.000634918	0.00570639
Rrbp1	13749.1	-0.122602	0.0359009	-3.41501	0.000637799	0.00572891
Spats2l	1851.37	0.283678	0.0830746	3.41474	0.000638435	0.00573123
Fgfr1	15936.3	-0.111656	0.0327232	-3.41214	0.000644546	0.00578231
Cstf3	4435.75	0.175295	0.051376	3.412	0.000644884	0.00578231
Perp	1638.17	0.267779	0.078505	3.41098	0.000647296	0.00580052
AK209715_gene	27884	0.112196	0.0329108	3.40908	0.000651825	0.005837
Wbp5	13855.1	0.123581	0.0362519	3.40895	0.000652134	0.005837
Spry1	2063.9	0.22917	0.067245	3.40799	0.000654428	0.00585111
Rpa1	9045.74	0.132967	0.0390164	3.40797	0.000654479	0.00585111
Zdhhc2	419.121	0.520952	0.152916	3.40678	0.000657343	0.00587327
Shank1	274.356	-0.614211	0.18038	-3.40509	0.000661429	0.00590631
Atpaf1	1879.8	0.24488	0.0719203	3.40487	0.000661944	0.00590744
Adcy4	904.646	-0.338329	0.0993979	-3.40379	0.000664587	0.00592755
Crocc	2299	-0.221967	0.0652246	-3.40311	0.000666226	0.00593006
Ebna1bp2	2600.81	0.210442	0.0618386	3.40309	0.00066629	0.00593006
Psmc2	7195.71	0.145342	0.0427103	3.40297	0.000666579	0.00593006
Fancc	931.637	-0.337665	0.0992274	-3.40294	0.000666641	0.00593006
Gng8	148.664	-0.825664	0.242645	-3.40277	0.000667061	0.00593006
Smarcc1	39822.2	0.0960299	0.0282226	3.40259	0.000667509	0.00593006
Slmo2	3166.65	0.192525	0.0565824	3.40255	0.000667595	0.00593006
Pcnxl3	6280.88	-0.151768	0.0446129	-3.40188	0.00066924	0.00594121
Rfx5	1760.59	-0.251047	0.0738546	-3.39921	0.000675816	0.00599609
Bloc1s2	1376.75	0.278515	0.08194	3.39902	0.000676287	0.00599678
1110037F02Rik	9251.26	0.134765	0.0396505	3.39881	0.000676792	0.00599776
Cd164	12925.7	0.117101	0.0344618	3.39798	0.000678853	0.00601253
Cdc7	3155.18	0.207308	0.0610191	3.39743	0.000680212	0.00602106
Pdcd5	3481.83	0.185254	0.0545504	3.39601	0.000683755	0.00604891
Xpo1	28989.4	0.108567	0.0319933	3.39345	0.000690183	0.00610099
Kif11	14499.2	0.12515	0.0368811	3.39335	0.000690443	0.00610099
Ckap2l	6172.41	0.147194	0.0433809	3.39306	0.000691163	0.0061038
Bend6	81.5889	1.11988	0.33019	3.39162	0.000694803	0.00613239
3830406C13Rik	582.923	0.416504	0.12284	3.39063	0.00069731	0.00615095
Zbtb8os	871.414	0.340515	0.100451	3.38986	0.000699292	0.00616486
Nhs	1432.43	0.307062	0.0906198	3.38847	0.000702843	0.00619259
Hhip	497.628	0.485278	0.143257	3.38746	0.000705442	0.00621189
Suv420h2	2618.99	-0.206917	0.0611024	-3.38639	0.000708187	0.00623245
Nup98	9746.51	0.137264	0.0405397	3.38592	0.000709402	0.00623954
Kif13a	4290.46	0.171324	0.0506205	3.38449	0.000713106	0.0062685
Cpne3	4544.93	0.165453	0.0488998	3.38351	0.000715645	0.00628718
Urb1	2417.99	0.227573	0.067276	3.38267	0.000717854	0.00630295
Ggcx	1303.53	-0.283302	0.0837914	-3.38104	0.00072212	0.00633473
Adh5	6821.55	0.15085	0.0446175	3.38096	0.000722325	0.00633473
Psmd11	6922.41	0.143308	0.0423887	3.38081	0.00072272	0.00633473
Hexdc	736.242	-0.407333	0.120538	-3.37929	0.000726739	0.00636628
Pde3a	729.965	-0.435746	0.128984	-3.37831	0.000729336	0.00638536
Gm10406_copy5	58.8451	1.32035	0.390884	3.37787	0.000730504	0.00639191
Zfp579	895.636	-0.348906	0.103297	-3.37769	0.00073097	0.00639231
Olfml2a	319.031	-0.547451	0.162179	-3.37561	0.000736533	0.00643727
Cnot1	31322.1	0.116675	0.0345795	3.3741	0.000740579	0.00646891
Srgap3	2065.17	-0.234536	0.0695334	-3.373	0.000743538	0.00649104
Dhx29	4028.22	0.184441	0.0546966	3.37207	0.000746043	0.00650917
Plxnb2	22583.9	-0.108357	0.0321826	-3.36694	0.000760085	0.00662789
Abhd14a	686.031	-0.404567	0.120168	-3.36667	0.000760811	0.00663042
AK036843_gene	43.4762	1.66211	0.493916	3.36517	0.000764957	0.00666274
Hsd11b2	3086.32	-0.211267	0.0628088	-3.36366	0.000769176	0.0066934
Arhgap19	5322.17	0.157355	0.0467833	3.36348	0.000769671	0.0066934
Cd40	227.308	0.659004	0.195932	3.36343	0.000769795	0.0066934
Rsad2	69.537	1.20752	0.359071	3.36291	0.000771247	0.00669787
Ola1	5990.27	0.156331	0.0464877	3.36285	0.000771436	0.00669787
Mastl	1858.49	0.237154	0.0705232	3.36278	0.00077163	0.00669787
Tiam1	9234.11	0.129055	0.0383842	3.3622	0.000773239	0.00670801
Col27a1	752.931	-0.363423	0.1081	-3.36191	0.000774053	0.00671125
Bnc2	2841.3	0.455268	0.135486	3.36025	0.000778714	0.00674782
Rbms1	6794.17	0.149546	0.0445168	3.35931	0.000781383	0.00676709
Fgf5	47.1462	1.51715	0.451665	3.35901	0.000782226	0.00677055
Tmem230	1165.33	0.293898	0.0875151	3.35826	0.000784359	0.00678515
Pogk	8940.98	-0.13354	0.0397701	-3.3578	0.000785657	0.00679252
Trim55	163.107	0.774184	0.230654	3.35647	0.000789436	0.00682131
Lrrc59	11127.4	0.126635	0.0377367	3.35576	0.00079147	0.00683201
Gna13	6753.21	0.153666	0.0457921	3.35573	0.00079157	0.00683201
Commd6	947.086	0.32902	0.0981156	3.3534	0.000798264	0.00688587
Ttc28	8508.62	-0.138141	0.0412835	-3.34615	0.00081941	0.00706428
Gtf2f2	1890.54	0.239315	0.0715374	3.34531	0.000821904	0.00707804
Nhp2l1	7492.67	0.137758	0.0411795	3.3453	0.000821936	0.00707804
C1qb	143.19	-0.850241	0.254255	-3.34405	0.000825657	0.00710607
Pde4a	386.107	-0.51004	0.152569	-3.34301	0.000828742	0.00712858
Nynrin	19473.5	-0.121109	0.036262	-3.33984	0.000838269	0.00720646
Hmgn1	40772.6	0.0971828	0.0291159	3.33779	0.00084447	0.00725567
Arntl2	201.581	-0.679634	0.203678	-3.33681	0.000847452	0.00727719
Foxp1	5947.74	0.148639	0.0445553	3.33606	0.000849761	0.0072929
Fam198a	30.409	-1.84422	0.552859	-3.33579	0.000850562	0.00729567
Tra2b	21220.6	0.102326	0.0306785	3.33544	0.000851647	0.00730086
Mycbp2	5426.44	0.174068	0.052213	3.3338	0.000856687	0.00733848
Dnm3	1147.35	0.298819	0.0896359	3.3337	0.000856999	0.00733848
Cd300a	67.7134	-1.22718	0.368261	-3.33235	0.000861146	0.00736984
Rbm12	7494.36	0.149536	0.0448827	3.33172	0.000863109	0.00738249
Sorbs2	1650.54	-0.278265	0.0835242	-3.33155	0.000863652	0.00738299
Shoc2	4513.04	0.168276	0.0505124	3.33137	0.000864191	0.00738345
Tmtc2	3320.88	0.192621	0.0578394	3.33028	0.000867602	0.00740844
Pnrc2	7800.49	-0.145403	0.0436642	-3.33004	0.000868335	0.00741054
Lrrc75b	140.13	-0.827791	0.248622	-3.32952	0.000869951	0.00742017
Eny2	3803.01	0.183803	0.0552351	3.32764	0.000875845	0.00746626
Uso1	6116.63	0.153676	0.0461961	3.3266	0.000879133	0.00749009
Tmem194	1577.14	-0.254673	0.0765627	-3.32633	0.000879961	0.00749296
Trerf1	2068.05	-0.234338	0.0704862	-3.3246	0.00088546	0.00753557
Nlgn3	1261.64	-0.283519	0.085315	-3.32321	0.000889888	0.00756902
Apc	12505.3	0.138812	0.0417778	3.32263	0.000891734	0.00758048
Ccdc90a	52.1775	-1.35507	0.408189	-3.31972	0.000901073	0.00764838
Ankrd29	225.808	-0.639368	0.192597	-3.31972	0.000901082	0.00764838
Ddx46	12099.4	0.121689	0.0366569	3.31967	0.000901227	0.00764838
Uqcrfs1	4693.9	0.168629	0.0508004	3.31945	0.000901953	0.00765027
Kif18a	2209.44	0.216349	0.0652479	3.31579	0.000913834	0.00774673
Adamts15	2149.22	0.244939	0.0738833	3.31522	0.000915708	0.00775829
Alg13	2794.39	0.211252	0.0637568	3.3134	0.000921674	0.0078045
Eif3e	14968.5	0.119859	0.0361774	3.3131	0.000922695	0.0078088
Dhrs3	804.076	-0.34512	0.104201	-3.31208	0.000926062	0.00783294
Fam205a1	52.4329	-1.45019	0.438041	-3.31062	0.000930906	0.00786712
Ppp1r12c	2471.51	-0.216924	0.0655269	-3.31046	0.000931413	0.00786712
AK038736_gene	1412.08	-0.33608	0.101525	-3.31033	0.000931867	0.00786712
AK140147_gene	266.842	0.595834	0.179997	3.31024	0.00093217	0.00786712
Ivns1abp	24199	0.102253	0.0308974	3.30943	0.000934871	0.00788555
Fam53b	2232.04	-0.226283	0.068381	-3.30915	0.000935804	0.00788905
Fam107a	117.912	0.893461	0.270039	3.30864	0.000937515	0.00789909
Sars	5651.22	0.148337	0.0448472	3.30762	0.000940923	0.00792077
Nap1l1	48387.1	0.0938377	0.0283707	3.30756	0.000941129	0.00792077
Tmem186	1531.24	-0.256592	0.0775996	-3.30662	0.000944292	0.007943
AK077428_gene	1048.24	-0.314677	0.0951792	-3.30615	0.000945887	0.00795203
Grb14	156.662	0.770399	0.233107	3.30491	0.00095006	0.0079817
Lrig1	4251.67	0.195236	0.0590765	3.30479	0.000950465	0.0079817
Nfix	1751.31	-0.271497	0.0822504	-3.30086	0.000963899	0.00809006
Eif2s1	7728.81	0.145582	0.0441272	3.29914	0.000969806	0.00813515
Baz1a	4179.99	0.1695	0.0513966	3.29789	0.000974147	0.00816706
Zfp651	1363	-0.269168	0.0816586	-3.29627	0.00097979	0.00820986
Sema6c	2658.41	-0.204331	0.0620018	-3.29557	0.00098223	0.00822577
Tnks2	25989.9	0.113153	0.0343451	3.29458	0.000985694	0.00825024
Rnf217	1096.61	0.302957	0.0919609	3.29441	0.000986269	0.00825052
Kif5c	3777.91	0.180724	0.0548613	3.2942	0.00098701	0.00825218
Fbxo5	3998.22	0.171835	0.052173	3.29356	0.000989259	0.00826645
Gm13154_copy2	78.6561	1.09703	0.333101	3.2934	0.000989839	0.00826676
Larp1	15469.6	0.108891	0.0330906	3.2907	0.000999394	0.00834198
Sema6a	7043.45	-0.15334	0.0466011	-3.29048	0.00100018	0.00834399
Ankrd23	234.907	-0.634366	0.193013	-3.28665	0.00101385	0.00845341
Got1	2140.72	0.225727	0.0687013	3.28564	0.00101753	0.00847938
Gnb2l1	43261.9	0.0936691	0.0285114	3.28532	0.00101868	0.00848437
Dyrk1b	1502.24	-0.273119	0.0831612	-3.28421	0.0010227	0.0085132
Txn1	8017.36	0.132111	0.0402306	3.28383	0.00102406	0.00851986
Mpeg1	162.467	-0.796139	0.24253	-3.28264	0.00102839	0.00855116
Adrbk2	806.351	-0.340332	0.103727	-3.28104	0.00103424	0.00859151
Pyurf	282.437	-0.563667	0.171797	-3.28101	0.00103437	0.00859151
Afg3l1	4011.16	0.172989	0.0527813	3.27748	0.00104739	0.00869494
Efna1	1167.93	-0.290691	0.0887699	-3.27466	0.00105789	0.00877733
Gm9833	1846.11	0.232206	0.0709288	3.27378	0.00106117	0.00879963
Lap3	3953.01	0.170219	0.0519989	3.27351	0.00106219	0.00879963
Acat2	11261.7	0.124753	0.0381101	3.27348	0.00106231	0.00879963
Sirt4	285.319	-0.591911	0.180863	-3.2727	0.00106527	0.0088193
5530601H04Rik	1044.3	-0.301635	0.0921858	-3.27203	0.00106777	0.008833
Faap20	1439.97	-0.25877	0.0790875	-3.27195	0.00106808	0.008833
Mtor	5313.62	0.150776	0.0460892	3.27139	0.00107019	0.00884564
Ptprg	9577.23	0.138083	0.0422128	3.27112	0.00107123	0.00884943
Sez6l	34.222	1.76825	0.5406	3.2709	0.00107207	0.00885157
Klhdc2	7969.97	0.130711	0.0399677	3.27041	0.00107392	0.00885782
Gas2l1	1216.44	-0.278728	0.0852277	-3.27039	0.00107399	0.00885782
Cd99l2	2756.82	0.196399	0.06006	3.27004	0.00107533	0.00886409
Nid2	8916.02	-0.126205	0.0386044	-3.26919	0.00107857	0.00888595
Hint1	6230.8	0.143332	0.0438561	3.26824	0.00108219	0.00891093
Arl6	1100.52	0.306274	0.093758	3.26665	0.00108829	0.00895636
Adamts18	701.897	0.376896	0.115409	3.26575	0.00109174	0.00897988
Rgag4	1270.05	-0.279676	0.085671	-3.26454	0.00109643	0.00901354
Gp1ba	176.275	-0.719307	0.220405	-3.26356	0.0011002	0.00903969
Uqcrb	2337.5	0.228202	0.0699282	3.26337	0.00110096	0.00904027
Hook1	1496.56	0.26139	0.0801013	3.26324	0.00110146	0.00904027
Hkdc1	107.659	-0.919564	0.281812	-3.26304	0.00110223	0.0090417
Tmem173	1174.43	0.291045	0.0892255	3.26191	0.00110666	0.00907319
2008-09-01	7192	0.135533	0.041564	3.26084	0.00111084	0.00910253
Eps15	4025.76	0.169398	0.0519858	3.25855	0.00111982	0.00917079
Haglr	42.9973	-1.53618	0.47146	-3.25835	0.00112061	0.00917079
Ddx10	2877.04	0.189913	0.0582866	3.25826	0.00112097	0.00917079
F2rl2	94.6936	-0.986982	0.303051	-3.25682	0.00112667	0.00921242
Ndufab1	2860.37	0.193656	0.0594956	3.25495	0.0011341	0.00925845
Cntln	3060.57	0.187389	0.0575742	3.25474	0.00113497	0.00925845
Vars2	1902.77	0.232082	0.0713081	3.25464	0.00113537	0.00925845
Rarres1	244.875	0.618344	0.189999	3.25446	0.00113607	0.00925845
Hbb-bh1	12417.1	-0.482603	0.148292	-3.25441	0.00113628	0.00925845
Ube2j1	2271.41	0.210003	0.0645299	3.25436	0.0011365	0.00925845
AASDH	32.7242	-1.73432	0.532925	-3.25434	0.00113656	0.00925845
Pspc1	5069.95	0.153575	0.0472344	3.25134	0.00114864	0.00935193
Atp6v0c_copy2	4081.97	0.165941	0.0510415	3.2511	0.0011496	0.00935469
Polr3gl	751.654	-0.348479	0.107237	-3.24961	0.00115565	0.00939889
Nup93	6521.13	0.14569	0.0448518	3.24824	0.0011612	0.009439
Ssr2	5534.35	0.152472	0.0469557	3.24714	0.00116569	0.00947047
Rfwd3	9261.48	-0.124646	0.0383937	-3.24651	0.0011683	0.00948434
Cct3	20558.2	0.101697	0.0313265	3.24637	0.00116887	0.00948434
Xpo4	2409.27	0.258177	0.0795304	3.24627	0.00116927	0.00948434
Smpdl3a	275.853	-0.566239	0.174636	-3.2424	0.00118526	0.00960897
Naa15	13293.6	0.113308	0.034949	3.2421	0.00118654	0.00961419
Tex10	3948.7	0.168659	0.0520345	3.24129	0.00118989	0.00963618
Gpr4	443.955	-0.447266	0.138011	-3.2408	0.00119194	0.00964765
Tceal7	43.8696	1.4971	0.46198	3.24062	0.00119271	0.00964882
Dynlt3	837.609	0.333483	0.102939	3.23961	0.00119695	0.00967796
Ildr2	247.058	-0.610906	0.188717	-3.23715	0.00120729	0.00975276
Lrp8	1565.37	0.250298	0.0773216	3.23711	0.00120748	0.00975276
Slc4a7	4622.05	0.159253	0.0492192	3.23559	0.00121392	0.00979952
Idh1	7098.22	0.153783	0.0475359	3.2351	0.00121599	0.00981108
Tnnt3	134.603	0.93916	0.290351	3.23457	0.00121824	0.00982102
Ankdd1b	212.289	-0.650305	0.201052	-3.23451	0.00121852	0.00982102
Map3k7	11334.6	0.119729	0.0370236	3.23386	0.0012213	0.00983828
Brd7	7143.45	0.138689	0.0429035	3.23258	0.00122678	0.00987713
Krt15	473.364	0.500349	0.154824	3.23173	0.00123042	0.00990121
Oip5	842.553	0.330783	0.102416	3.2298	0.00123875	0.009963
Cacng7	1271.45	-0.269977	0.0836498	-3.22746	0.00124894	0.0100396
Fignl1	4585.17	-0.157495	0.0488015	-3.22726	0.00124983	0.0100415
Adamts9	2117.66	0.214646	0.0665269	3.22646	0.00125331	0.0100641
Sall3	1830.29	-0.23653	0.0733276	-3.22566	0.00125682	0.010087
Ttpal	3639.89	-0.175413	0.0544087	-3.22399	0.00126418	0.0101408
Ikbkap	10952.5	0.116645	0.0361941	3.22276	0.00126961	0.0101789
Cpe	4889.98	-0.16309	0.0506108	-3.22243	0.00127109	0.010184
Rap1gds1	4737.23	0.154653	0.0479943	3.22232	0.00127158	0.010184
Col18a1	14210.3	0.108621	0.0337129	3.22193	0.00127329	0.0101923
Slc25a32	528.473	0.409432	0.127085	3.22173	0.00127421	0.0101943
Sall2	6647.88	-0.150093	0.0465915	-3.22147	0.00127536	0.0101982
Mesdc1	4311.62	0.160794	0.0499248	3.22073	0.00127865	0.0102191
Ing4	4091.13	-0.172118	0.0534583	-3.21967	0.00128339	0.0102491
BC023202_gene	1218.65	-0.278624	0.0865404	-3.21959	0.00128374	0.0102491
Kctd1	1878.29	-0.229508	0.0712899	-3.21936	0.00128477	0.0102519
Lppr3	121.124	-0.846383	0.262966	-3.2186	0.00128818	0.0102738
Glipr2	2693.56	0.197679	0.0614819	3.21524	0.00130335	0.0103893
Klhdc8b	520.281	-0.42569	0.132424	-3.2146	0.00130629	0.0104072
Parl	2180.64	0.217431	0.0676418	3.21444	0.00130698	0.0104073
Eef1d	9755.28	0.134414	0.0418247	3.21374	0.00131017	0.0104273
Atp2c1	4147.88	0.167583	0.0521667	3.21246	0.00131602	0.0104629
Rpl8	42196.1	0.0906694	0.0282243	3.21246	0.00131602	0.0104629
Kif20a	7681.87	0.14072	0.0438101	3.21204	0.00131795	0.0104727
Hiat1	3562.98	0.176175	0.0548694	3.21081	0.00132363	0.0105124
Serhl	353.48	-0.51458	0.160309	-3.20993	0.00132769	0.0105392
Arpp21	310.645	0.588953	0.183497	3.20961	0.00132916	0.0105444
Sec61g	3238.76	0.189213	0.0589544	3.20948	0.00132973	0.0105444
Sfrs16	194.073	-0.773867	0.241152	-3.20903	0.00133181	0.0105553
Scd1	5588.42	0.168776	0.0525963	3.20889	0.0013325	0.0105553
E330013P04Rik	134.408	0.804776	0.251039	3.20578	0.00134696	0.0106643
Mfsd7b	1023.1	0.297505	0.0928119	3.20546	0.00134847	0.0106708
Nipal3	676.007	-0.36568	0.114088	-3.20526	0.00134942	0.0106727
Arid1b	10827.4	-0.119915	0.0374337	-3.20341	0.00135809	0.0107357
Ppa1	7177.58	0.135703	0.0423717	3.20267	0.00136158	0.0107577
Trappc8	3622.03	0.17378	0.0542636	3.20252	0.00136233	0.010758
Ankrd17	16399.8	0.116924	0.0365356	3.20027	0.00137299	0.0108366
Evc	2532.52	-0.205938	0.0644163	-3.19698	0.00138875	0.0109553
Kdm1a	9251.42	0.12374	0.0387107	3.19653	0.00139092	0.0109667
Fam92a	3160.36	0.180275	0.056419	3.1953	0.00139686	0.0110079
Cdh15	916.883	0.322922	0.101074	3.19489	0.00139882	0.0110112
Slc25a3	18907.2	0.116724	0.0365355	3.19482	0.00139919	0.0110112
Nanos1	227.328	-0.632515	0.197985	-3.19476	0.00139945	0.0110112
Acsf2	2939.09	-0.227456	0.0712223	-3.19361	0.00140506	0.0110496
Nt5e	349.808	0.51776	0.162175	3.1926	0.00140997	0.0110825
Tgm2	189.652	-0.692845	0.217305	-3.18835	0.00143085	0.0112408
Pfkfb3	1872.1	0.235823	0.0739954	3.187	0.00143757	0.0112878
Klhl42	1747.54	-0.241697	0.0758438	-3.18677	0.00143872	0.011291
Dchs1	18248.4	-0.122427	0.0384204	-3.18651	0.00143999	0.0112951
Apbb1	2504.92	-0.199247	0.0625371	-3.18606	0.00144223	0.0113069
Rps6kb1	6254.33	0.137528	0.0431913	3.18416	0.00145174	0.0113756
Vps13d	2557.64	0.244879	0.0769194	3.18359	0.00145463	0.0113924
Ddx19b	2705.67	0.196121	0.0616123	3.18314	0.00145687	0.011404
Homer1	2567.74	0.209564	0.0658469	3.1826	0.0014596	0.0114195
9430076C15Rik	47.0224	-1.40037	0.440092	-3.18199	0.00146265	0.0114375
Tagap	439.632	0.443763	0.13951	3.18087	0.00146834	0.0114762
Gosr2	5458.64	0.144046	0.0453439	3.17676	0.00148932	0.0116342
Vezf1	10479.3	0.121539	0.0382622	3.17647	0.00149079	0.0116396
Tnfrsf1b	164.363	-0.714055	0.224886	-3.17518	0.00149741	0.0116854
Gm7819	77.8058	-1.10341	0.347585	-3.1745	0.00150094	0.0117068
Dkk2	1884.98	0.247909	0.078109	3.17388	0.00150416	0.011726
Rasa1	6664.2	0.136633	0.0430587	3.17318	0.00150781	0.0117484
Nisch	28696.4	-0.094499	0.0297832	-3.17289	0.00150928	0.0117492
Rps6	45860.6	0.094011	0.0296298	3.17286	0.00150946	0.0117492
Gnl3	4393.96	0.157246	0.0496363	3.16795	0.00153516	0.0119432
Zfp263	1835.73	-0.233749	0.073797	-3.16746	0.00153776	0.0119573
Pvr	391.299	0.473657	0.149631	3.16549	0.00154822	0.0120325
Snn	4082.87	-0.169741	0.0536252	-3.16532	0.00154914	0.0120335
Alkbh5	7149.23	0.133146	0.042068	3.16502	0.00155073	0.0120397
Megf8	7109.32	-0.142359	0.0449833	-3.1647	0.00155243	0.0120467
Nol11	4730.64	0.151094	0.0477584	3.16371	0.00155772	0.0120817
Fzd8	1221.38	-0.279293	0.0882882	-3.16342	0.00155926	0.0120874
Bach1	6792.1	0.138112	0.043668	3.16277	0.00156276	0.0121084
Usp39	4531.23	0.163163	0.0516016	3.16198	0.001567	0.0121351
Klhl9	13321.4	-0.110635	0.0349932	-3.16162	0.00156895	0.012144
AK014089_gene	297.837	-0.5604	0.177361	-3.15965	0.00157958	0.0122201
Clns1a	6878.55	0.132689	0.0420036	3.159	0.00158311	0.0122412
Rpl37a	16416.4	0.113718	0.0360031	3.15855	0.00158557	0.0122506
Smc3	15502.3	0.105048	0.0332589	3.15848	0.00158595	0.0122506
Acp2	2555.59	-0.193991	0.0614285	-3.158	0.00158854	0.0122644
Decr2	872.628	-0.33099	0.104835	-3.15725	0.00159262	0.0122897
Pold3	5129.47	-0.147247	0.0466552	-3.15607	0.00159911	0.0123336
Pnck	273.136	-0.551576	0.174782	-3.15579	0.00160065	0.0123392
Ccnl1	4378.66	-0.176193	0.0558435	-3.15512	0.00160431	0.0123612
Med12	7011.08	-0.137768	0.0436704	-3.15472	0.00160653	0.012372
Atp10b	71.0132	1.10455	0.35019	3.15414	0.00160971	0.0123845
Ppm1g	9430.79	0.127625	0.0404628	3.15413	0.00160978	0.0123845
Cand2	11056	-0.121892	0.0386601	-3.15292	0.00161647	0.0124296
Dmc1	79.6889	-1.07781	0.341931	-3.15214	0.00162078	0.0124565
Unc5a	43.5192	-1.41699	0.449599	-3.15168	0.00162333	0.0124698
Parvb	2193.19	-0.211678	0.0671674	-3.1515	0.00162435	0.0124714
Kremen1	2774.71	0.212054	0.0672902	3.15133	0.00162527	0.0124721
AK217854_gene	4916.77	0.15066	0.0478492	3.14863	0.00164038	0.0125817
Zfp219	3986.79	-0.182277	0.0579237	-3.14685	0.00165039	0.0126521
Enam	54.3843	-1.26843	0.403145	-3.14633	0.00165332	0.0126655
Hspb8	578.155	-0.398941	0.126799	-3.14625	0.0016538	0.0126655
Kpna4	8007.34	0.135064	0.0429345	3.14582	0.00165621	0.0126776
Cd44	585.86	0.400977	0.127495	3.14504	0.00166062	0.012705
Zc3h15	8551.2	0.122321	0.0389039	3.14419	0.00166546	0.0127311
Slc25a30	653.688	0.36447	0.11592	3.14415	0.0016657	0.0127311
Hnrnph1	42767.7	0.0918533	0.0292442	3.1409	0.00168427	0.0128665
Pkig	1443.34	-0.264974	0.0844039	-3.13936	0.00169317	0.012928
C330027C09Rik	3960.43	0.194767	0.0620644	3.13814	0.00170023	0.0129755
Zfp113	2097.44	-0.209319	0.0667068	-3.1379	0.00170165	0.0129798
Trnp1	57.0891	-1.21837	0.388338	-3.1374	0.00170454	0.0129953
Cox6c	4154.89	0.177354	0.056562	3.13556	0.00171525	0.0130699
[truncated: 2,397 more rows]
