# Supplementary material for: Combinatorial effects on gene expression at the Lbx1/Fgf8 locus resolve split-hand/foot malformation type 3
Source: Nat Commun. 2023 Mar 17;14:1475. doi: 10.1038/s41467-023-37057-z (PMC10020157; doi:10.1038/s41467-023-37057-z)
Supplement: Supplementary file 5 — Supplementary Dataset 2 [file 41467_2023_37057_MOESM5_ESM.xlsx]

## Sheet: WTB6-vs-Dup(B6)
Supplementary Data 2: 200 top DEG from scRNAseq,WT vs Dup in the AER
Gene	Gene_short_name	term	estimate
ENSMUSG00000025216	Lbx1	Dup	19.4849068
ENSMUSG00000020253	Ppm1m	Dup	19.163151
ENSMUSG00000002661	Alkbh7	Dup	19.1631495
ENSMUSG00000026384	Ptpn4	Dup	19.02962
ENSMUSG00000048186	Bend7	Dup	19.0296195
ENSMUSG00000060301	2610008E11Rik	Dup	19.0296195
ENSMUSG00000033335	Dnm2	Dup	19.0296195
ENSMUSG00000039450	Dcxr	Dup	19.0296194
ENSMUSG00000044201	Cdc25c	Dup	19.0296193
ENSMUSG00000028601	Echdc2	Dup	19.0296192
ENSMUSG00000032463	Faim	Dup	19.0296189
ENSMUSG00000073295	Nudt11	Dup	18.8754695
ENSMUSG00000036446	Lum	Dup	18.8754694
ENSMUSG00000046574	Prr12	Dup	18.8754693
ENSMUSG00000033373	Fntb	Dup	18.8754693
ENSMUSG00000028104	Polr3gl	Dup	18.8754692
ENSMUSG00000028383	Hsdl2	Dup	18.8754692
ENSMUSG00000031714	Gab1	Dup	18.8754692
ENSMUSG00000063506	Arhgap22	Dup	18.8754692
ENSMUSG00000042185	Nfrkb	Dup	18.8754692
ENSMUSG00000001248	Gramd1a	Dup	18.8754691
ENSMUSG00000071176	Arhgef10	Dup	18.8754691
ENSMUSG00000047248	C2cd3	Dup	18.875469
ENSMUSG00000022779	Top3b	Dup	18.875469
ENSMUSG00000027787	Nmd3	Dup	18.8754689
ENSMUSG00000038539	Atf5	Dup	18.8754688
ENSMUSG00000022761	Lztr1	Dup	18.8754687
ENSMUSG00000073775	Kti12	Dup	18.8754686
ENSMUSG00000014243	Zswim7	Dup	18.8754686
ENSMUSG00000024135	Srbd1	Dup	18.8754685
ENSMUSG00000048440	Cyp4f16	Dup	18.8754682
ENSMUSG00000058672	Tubb2a	Dup	18.8562982
ENSMUSG00000028245	Nsmaf	Dup	18.7917595
ENSMUSG00000021466	Ptch1	Dup	18.7227669
ENSMUSG00000026171	Rnf25	Dup	18.6931478
ENSMUSG00000066798	Zbtb6	Dup	18.6931478
ENSMUSG00000079037	Prnp	Dup	18.6931478
ENSMUSG00000032782	Cntrob	Dup	18.6931478
ENSMUSG00000026603	Smyd2	Dup	18.6931477
ENSMUSG00000030562	Nox4	Dup	18.6931477
ENSMUSG00000001999	Blvra	Dup	18.6931476
ENSMUSG00000033400	Agl	Dup	18.6931476
ENSMUSG00000003234	Abcf3	Dup	18.6931476
ENSMUSG00000053436	Mapk14	Dup	18.6931476
ENSMUSG00000037395	Rcor3	Dup	18.6931475
ENSMUSG00000030987	Stim1	Dup	18.6931475
ENSMUSG00000033629	Hacd3	Dup	18.6931475
ENSMUSG00000043773	1700048O20Rik	Dup	18.6931475
ENSMUSG00000116883	Gm49700	Dup	18.6931475
ENSMUSG00000024118	Tedc2	Dup	18.6931475
ENSMUSG00000028292	Rars2	Dup	18.6931474
ENSMUSG00000028466	Creb3	Dup	18.6931474
ENSMUSG00000001098	Kctd10	Dup	18.6931474
ENSMUSG00000021913	Ogdhl	Dup	18.6931474
ENSMUSG00000041164	Zmiz2	Dup	18.6931474
ENSMUSG00000042202	Slc35e2	Dup	18.6931473
ENSMUSG00000038028	Tigar	Dup	18.6931473
ENSMUSG00000059851	Kmt5c	Dup	18.6931473
ENSMUSG00000056228	Cars2	Dup	18.6931473
ENSMUSG00000035107	Dcbld2	Dup	18.6931473
ENSMUSG00000062012	Zfp13	Dup	18.6931473
ENSMUSG00000030177	Ccdc77	Dup	18.6931472
ENSMUSG00000009647	Mcu	Dup	18.6931472
ENSMUSG00000046844	Vat1l	Dup	18.6931472
ENSMUSG00000022130	Tgds	Dup	18.6931472
ENSMUSG00000025195	Dnmbp	Dup	18.6931472
ENSMUSG00000011254	Thg1l	Dup	18.6931471
ENSMUSG00000027257	Pacsin3	Dup	18.693147
ENSMUSG00000027498	Cstf1	Dup	18.693147
ENSMUSG00000042997	Nhlrc3	Dup	18.693147
ENSMUSG00000021470	Ercc6l2	Dup	18.693147
ENSMUSG00000012114	Med15	Dup	18.693147
ENSMUSG00000024376	Epb41l4a	Dup	18.693147
ENSMUSG00000054920	Klhl5	Dup	18.6931469
ENSMUSG00000030922	Lyrm1	Dup	18.6931469
ENSMUSG00000050410	Tcf19	Dup	18.6931469
ENSMUSG00000040532	Abhd11	Dup	18.6931468
ENSMUSG00000042055	Wdr11	Dup	18.6931468
ENSMUSG00000027951	Adar	Dup	18.6931466
ENSMUSG00000068876	Cgn	Dup	18.6931466
ENSMUSG00000035637	Grhpr	Dup	18.6931466
ENSMUSG00000032119	Hinfp	Dup	18.6931466
ENSMUSG00000036169	Sostdc1	Dup	18.6486592
ENSMUSG00000045098	Kmt5b	Dup	18.6486586
ENSMUSG00000026991	Pkp4	Dup	18.568616
ENSMUSG00000000266	Mid2	Dup	18.4816048
ENSMUSG00000051431	Gpr87	Dup	18.4816044
ENSMUSG00000028243	Ubxn2b	Dup	18.4700041
ENSMUSG00000030095	Tmem43	Dup	18.4700041
ENSMUSG00000045659	Plekha7	Dup	18.4700041
ENSMUSG00000031753	Cog4	Dup	18.4700041
ENSMUSG00000066880	Zfp617	Dup	18.470004
ENSMUSG00000031737	Irx5	Dup	18.470004
ENSMUSG00000021948	Prkcd	Dup	18.470004
ENSMUSG00000012296	Tjap1	Dup	18.470004
ENSMUSG00000017679	Ttpal	Dup	18.4700039
ENSMUSG00000048706	Lurap1l	Dup	18.4700039
ENSMUSG00000046179	E2f8	Dup	18.4700039
ENSMUSG00000058298	Mcm9	Dup	18.4700039
ENSMUSG00000031985	Gnpat	Dup	18.4700039
ENSMUSG00000051235	Gen1	Dup	18.4700039
ENSMUSG00000040260	Daam2	Dup	18.4700039
ENSMUSG00000024785	Rcl1	Dup	18.4700039
ENSMUSG00000031310	Zmym3	Dup	18.4700038
ENSMUSG00000028351	Brinp1	Dup	18.4700038
ENSMUSG00000105402	Gm3716	Dup	18.4700038
ENSMUSG00000025702	March8	Dup	18.4700038
ENSMUSG00000039166	Akap7	Dup	18.4700038
ENSMUSG00000045176	Borcs6	Dup	18.4700038
ENSMUSG00000049657	Zbtb5	Dup	18.4700037
ENSMUSG00000032870	Smap2	Dup	18.4700037
ENSMUSG00000029735	Tpk1	Dup	18.4700037
ENSMUSG00000096188	Cmtm4	Dup	18.4700037
ENSMUSG00000047284	Neurl4	Dup	18.4700037
ENSMUSG00000003352	Cacnb3	Dup	18.4700037
ENSMUSG00000022856	Tmem41a	Dup	18.4700037
ENSMUSG00000024869	Gm49405	Dup	18.4700037
ENSMUSG00000039660	Spout1	Dup	18.4700036
ENSMUSG00000027007	Itprid2	Dup	18.4700036
ENSMUSG00000054737	Zfp182	Dup	18.4700036
ENSMUSG00000071723	Gspt2	Dup	18.4700036
ENSMUSG00000053819	Camk2d	Dup	18.4700036
ENSMUSG00000028018	Gstcd	Dup	18.4700036
ENSMUSG00000036864	Proser3	Dup	18.4700036
ENSMUSG00000031969	Acad8	Dup	18.4700036
ENSMUSG00000022637	Cblb	Dup	18.4700036
ENSMUSG00000013766	Ly6g6e	Dup	18.4700036
ENSMUSG00000040105	Plpp6	Dup	18.4700036
ENSMUSG00000025218	Poll	Dup	18.4700036
ENSMUSG00000034075	Zdhhc5	Dup	18.4700035
ENSMUSG00000027429	Sec23b	Dup	18.4700035
ENSMUSG00000028430	Nol6	Dup	18.4700035
ENSMUSG00000035266	Helq	Dup	18.4700035
ENSMUSG00000009376	Met	Dup	18.4700035
ENSMUSG00000023072	Cep89	Dup	18.4700035
ENSMUSG00000030930	Chst15	Dup	18.4700035
ENSMUSG00000036819	Jmjd4	Dup	18.4700035
ENSMUSG00000000253	Gmpr	Dup	18.4700035
ENSMUSG00000097333	Zfp87	Dup	18.4700035
ENSMUSG00000021254	Gpatch2l	Dup	18.4700035
ENSMUSG00000021277	Traf3	Dup	18.4700035
ENSMUSG00000002763	Pex6	Dup	18.4700035
ENSMUSG00000024927	Rela	Dup	18.4700035
ENSMUSG00000024640	Psat1	Dup	18.4700035
ENSMUSG00000042251	Pm20d1	Dup	18.4700034
ENSMUSG00000027652	Ralgapb	Dup	18.4700034
ENSMUSG00000073293	Nudt10	Dup	18.4700034
ENSMUSG00000045934	Mtmr11	Dup	18.4700034
ENSMUSG00000029699	Ssc4d	Dup	18.4700034
ENSMUSG00000039623	Ap5z1	Dup	18.4700034
ENSMUSG00000007833	Aldh16a1	Dup	18.4700034
ENSMUSG00000025484	Bet1l	Dup	18.4700034
ENSMUSG00000015312	Gadd45b	Dup	18.4700034
ENSMUSG00000021876	Rnase4	Dup	18.4700034
ENSMUSG00000032300	1700017B05Rik	Dup	18.4700034
ENSMUSG00000032316	Clk3	Dup	18.4700034
ENSMUSG00000041654	Slc39a11	Dup	18.4700034
ENSMUSG00000039307	Hexdc	Dup	18.4700034
ENSMUSG00000006720	Zfp184	Dup	18.4700034
ENSMUSG00000021379	Id4	Dup	18.4700034
ENSMUSG00000058290	Espl1	Dup	18.4700034
ENSMUSG00000019143	Hars2	Dup	18.4700034
ENSMUSG00000024477	Pggt1b	Dup	18.4700034
ENSMUSG00000027010	Slc25a12	Dup	18.4700033
ENSMUSG00000028229	Rmdn1	Dup	18.4700033
ENSMUSG00000028786	Tmem54	Dup	18.4700033
ENSMUSG00000029060	Mib2	Dup	18.4700033
ENSMUSG00000034327	Kctd9	Dup	18.4700033
ENSMUSG00000035575	Utp6	Dup	18.4700033
ENSMUSG00000017686	Rhot1	Dup	18.4700033
ENSMUSG00000020876	Snx11	Dup	18.4700033
ENSMUSG00000086938	4930481A15Rik	Dup	18.4700033
ENSMUSG00000061273	Mmgt1	Dup	18.4700032
ENSMUSG00000020424	Castor1	Dup	18.4700032
ENSMUSG00000020521	Rnft1	Dup	18.4700032
ENSMUSG00000024858	Grk2	Dup	18.4700032
ENSMUSG00000089812	Gm15867	Dup	18.4700031
ENSMUSG00000039483	Asb6	Dup	18.4700031
ENSMUSG00000030878	Cdr2	Dup	18.4700031
ENSMUSG00000036099	Vezt	Dup	18.4700031
ENSMUSG00000032252	Glce	Dup	18.4700031
ENSMUSG00000069208	Zfp825	Dup	18.4700031
ENSMUSG00000022550	Adck5	Dup	18.4700031
ENSMUSG00000068744	Psrc1	Dup	18.3862943
ENSMUSG00000037868	Egr2	Dup	18.3862942
ENSMUSG00000008398	Elk3	Dup	18.3862942
ENSMUSG00000073705	Cenps	Dup	18.386294
ENSMUSG00000026491	Ahctf1	Dup	18.3862939
ENSMUSG00000057614	Gnai1	Dup	18.2809341
ENSMUSG00000028195	Ccn1	Dup	18.280934
ENSMUSG00000047371	Zfp768	Dup	18.280934
ENSMUSG00000039831	Arhgap29	Dup	18.2809338
ENSMUSG00000034245	Hdac11	Dup	18.2809336
ENSMUSG00000021140	Pcnx	Dup	18.2809336
ENSMUSG00000025956	Mettl21a	Dup	18.1823223
ENSMUSG00000026459	Myog	Dup	18.1823223
ENSMUSG00000000402	Egfl6	Dup	18.1823223
ENSMUSG00000028573	Fggy	Dup	18.1823223
ENSMUSG00000033216	Eefsec	Dup	18.1823223
ENSMUSG00000030108	Slc6a13	Dup	18.1823223

## Sheet: WTG4-vs-Inv1(G4)
Supplementary Data 2: 200 top DEG from scRNAseq,WT vs Inv1 in the AER
gene	gene_short_name	term	estimate
ENSMUSG00000050917	Fgf4	Inv1	18.84
ENSMUSG00000064080	Fbln2	Inv1	18.6285
ENSMUSG00000025216	Lbx1	Inv1	18.5485
ENSMUSG00000031074	Fgf3	Inv1	18.3718
ENSMUSG00000000394	Gcg	Inv1	18.2691
ENSMUSG00000018340	Anxa6	Inv1	18.2231
ENSMUSG00000026094	Stk17b	Inv1	18.2231
ENSMUSG00000024201	Kdm4b	Inv1	18.1431
ENSMUSG00000059187	Tafa1	Inv1	18.1239
ENSMUSG00000051329	Nup160	Inv1	18.0561
ENSMUSG00000029071	Dvl1	Inv1	18.0561
ENSMUSG00000002365	Snx9	Inv1	18.0561
ENSMUSG00000028776	Tinagl1	Inv1	18.0561
ENSMUSG00000010830	Kdelr3	Inv1	18.0561
ENSMUSG00000050244	Heatr1	Inv1	18.0561
ENSMUSG00000020642	Rnf144a	Inv1	18.0561
ENSMUSG00000027579	Srms	Inv1	18.0255
ENSMUSG00000035000	Dpp4	Inv1	17.9904
ENSMUSG00000026958	Dpp7	Inv1	17.9608
ENSMUSG00000023039	Krt7	Inv1	17.9608
ENSMUSG00000047617	Paxx	Inv1	17.9608
ENSMUSG00000046822	Slc39a3	Inv1	17.9608
ENSMUSG00000026648	Dclre1c	Inv1	17.9608
ENSMUSG00000029482	Aacs	Inv1	17.9608
ENSMUSG00000042524	Sun2	Inv1	17.9608
ENSMUSG00000026463	Atp2b4	Inv1	17.9608
ENSMUSG00000022231	Sema5a	Inv1	17.9608
ENSMUSG00000038797	Zscan2	Inv1	17.9608
ENSMUSG00000022788	Fgd4	Inv1	17.9608
ENSMUSG00000021662	Arhgef28	Inv1	17.9608
ENSMUSG00000089889	0610040B10Rik	Inv1	17.9608
ENSMUSG00000003153	Slc2a3	Inv1	17.9163
ENSMUSG00000028527	Ak4	Inv1	17.8554
ENSMUSG00000028085	Gatb	Inv1	17.8554
ENSMUSG00000028468	Rgp1	Inv1	17.8554
ENSMUSG00000078786	BC024978	Inv1	17.8554
ENSMUSG00000025403	Shmt2	Inv1	17.8554
ENSMUSG00000026123	Plekhb2	Inv1	17.8554
ENSMUSG00000020886	Dlg4	Inv1	17.8554
ENSMUSG00000027286	Lrrc57	Inv1	17.8554
ENSMUSG00000071176	Arhgef10	Inv1	17.8554
ENSMUSG00000031577	Tti2	Inv1	17.8554
ENSMUSG00000022244	Amacr	Inv1	17.8554
ENSMUSG00000105881	4932422M17Rik	Inv1	17.8554
ENSMUSG00000069208	Zfp825	Inv1	17.8554
ENSMUSG00000062116	Zfp954	Inv1	17.8554
ENSMUSG00000018909	Arrb1	Inv1	17.8554
ENSMUSG00000031432	Prps1	Inv1	17.8554
ENSMUSG00000084911	Gm16185	Inv1	17.8554
ENSMUSG00000022724	Riox2	Inv1	17.8554
ENSMUSG00000020309	Chac2	Inv1	17.8554
ENSMUSG00000055692	Tmem191c	Inv1	17.8554
ENSMUSG00000020400	Tnip1	Inv1	17.8554
ENSMUSG00000028681	Ptch2	Inv1	17.8362
ENSMUSG00000018634	Crhr1	Inv1	17.7937
ENSMUSG00000032033	Barx2	Inv1	17.7937
ENSMUSG00000053747	Sox14	Inv1	17.7937
ENSMUSG00000046873	Mbtps2	Inv1	17.7492
ENSMUSG00000025237	Parp6	Inv1	17.7376
ENSMUSG00000022620	Arsa	Inv1	17.7376
ENSMUSG00000034607	Pof1b	Inv1	17.7376
ENSMUSG00000110830	Gm46218	Inv1	17.7376
ENSMUSG00000032295	Man2c1	Inv1	17.7376
ENSMUSG00000001998	Ap4e1	Inv1	17.7376
ENSMUSG00000010051	Hyal1	Inv1	17.7376
ENSMUSG00000037490	Slc2a12	Inv1	17.7376
ENSMUSG00000021461	Fancc	Inv1	17.7376
ENSMUSG00000075304	Sp5	Inv1	17.7376
ENSMUSG00000032261	Sh3bgrl2	Inv1	17.7376
ENSMUSG00000024791	Cdca5	Inv1	17.7376
ENSMUSG00000024773	Atg2a	Inv1	17.7376
ENSMUSG00000032305	Fam219b	Inv1	17.7376
ENSMUSG00000031767	Nudt7	Inv1	17.7376
ENSMUSG00000068966	Zbtb34	Inv1	17.7376
ENSMUSG00000032462	Pik3cb	Inv1	17.7376
ENSMUSG00000085105	Gm12758	Inv1	17.7376
ENSMUSG00000028573	Fggy	Inv1	17.7376
ENSMUSG00000048371	Pdp2	Inv1	17.7376
ENSMUSG00000038368	Focad	Inv1	17.7376
ENSMUSG00000030562	Nox4	Inv1	17.7376
ENSMUSG00000111080	Gm20300	Inv1	17.7376
ENSMUSG00000002325	Irf9	Inv1	17.7376
ENSMUSG00000071657	Bscl2	Inv1	17.7376
ENSMUSG00000052539	Magi3	Inv1	17.7376
ENSMUSG00000020392	Cdkn2aipnl	Inv1	17.7027
ENSMUSG00000024211	Grm8	Inv1	17.7027
ENSMUSG00000055421	Pcdh9	Inv1	17.7027
ENSMUSG00000031073	Fgf15	Inv1	17.6539
ENSMUSG00000020607	Lratd1	Inv1	17.6472
ENSMUSG00000029288	Ambn	Inv1	17.6285
ENSMUSG00000035181	Heatr5a	Inv1	17.6041
ENSMUSG00000039349	C130074G19Rik	Inv1	17.6041
ENSMUSG00000037443	Cep85	Inv1	17.6041
ENSMUSG00000039914	Coq10a	Inv1	17.6041
ENSMUSG00000069206	Zfp874a	Inv1	17.6041
ENSMUSG00000095789	Nupr1l	Inv1	17.6041
ENSMUSG00000038020	Rapgefl1	Inv1	17.6041
ENSMUSG00000041688	Amot	Inv1	17.6041
ENSMUSG00000032420	Nt5e	Inv1	17.6041
ENSMUSG00000014773	Dll1	Inv1	17.6041
ENSMUSG00000025533	Asl	Inv1	17.6041
ENSMUSG00000050052	Tdrp	Inv1	17.6041
ENSMUSG00000034485	Uaca	Inv1	17.6041
ENSMUSG00000021591	Glrx	Inv1	17.6041
ENSMUSG00000089996	Tmsb15b2	Inv1	17.6041
ENSMUSG00000003154	Foxj2	Inv1	17.6041
ENSMUSG00000032558	Nphp3	Inv1	17.6041
ENSMUSG00000047141	Zfp654	Inv1	17.6041
ENSMUSG00000032985	5730522E02Rik	Inv1	17.6041
ENSMUSG00000029822	Osbpl3	Inv1	17.6041
ENSMUSG00000034813	Grip1	Inv1	17.6041
ENSMUSG00000021993	Mipep	Inv1	17.6041
ENSMUSG00000021756	Il6st	Inv1	17.6041
ENSMUSG00000054074	Skida1	Inv1	17.6041
ENSMUSG00000074030	Exoc8	Inv1	17.6041
ENSMUSG00000097060	Gm26759	Inv1	17.6041
ENSMUSG00000102014	2900009J06Rik	Inv1	17.6041
ENSMUSG00000050587	Lrrc4c	Inv1	17.6041
ENSMUSG00000031327	Chic1	Inv1	17.6041
ENSMUSG00000028701	Lurap1	Inv1	17.6041
ENSMUSG00000059423	Zfp933	Inv1	17.6041
ENSMUSG00000043279	Trim56	Inv1	17.6041
ENSMUSG00000070371	Prss36	Inv1	17.6041
ENSMUSG00000020185	E2f7	Inv1	17.6041
ENSMUSG00000038668	Lpar1	Inv1	17.6041
ENSMUSG00000032513	Gorasp1	Inv1	17.6041
ENSMUSG00000002504	Slc9a3r2	Inv1	17.6041
ENSMUSG00000026922	Agpat2	Inv1	17.6041
ENSMUSG00000074576	Mocs3	Inv1	17.6041
ENSMUSG00000071553	Cpa2	Inv1	17.6041
ENSMUSG00000031740	Mmp2	Inv1	17.6041
ENSMUSG00000045180	Shroom2	Inv1	17.6041
ENSMUSG00000040260	Daam2	Inv1	17.6041
ENSMUSG00000100954	Gm10138	Inv1	17.6041
ENSMUSG00000026812	Tsc1	Inv1	17.6041
ENSMUSG00000029480	Dhx37	Inv1	17.6041
ENSMUSG00000038587	Akap12	Inv1	17.6041
ENSMUSG00000066595	Flvcr1	Inv1	17.6041
ENSMUSG00000009647	Mcu	Inv1	17.6041
ENSMUSG00000036009	Mettl25	Inv1	17.6041
ENSMUSG00000041708	Mpped1	Inv1	17.6041
ENSMUSG00000049288	Lix1l	Inv1	17.6041
ENSMUSG00000049670	Morn4	Inv1	17.6041
ENSMUSG00000049119	Fam110b	Inv1	17.6041
ENSMUSG00000030638	Sh3gl3	Inv1	17.6041
ENSMUSG00000097057	Gm17638	Inv1	17.6041
ENSMUSG00000042660	Wdr55	Inv1	17.6041
ENSMUSG00000039865	Slc44a3	Inv1	17.6026
ENSMUSG00000019997	Ccn2	Inv1	17.5486
ENSMUSG00000026639	Lamb3	Inv1	17.4914
ENSMUSG00000038765	Lmx1b	Inv1	17.45
ENSMUSG00000039501	Znfx1	Inv1	17.45
ENSMUSG00000034795	Ccdc122	Inv1	17.45
ENSMUSG00000021010	Npas3	Inv1	17.45
ENSMUSG00000002475	Abhd3	Inv1	17.45
ENSMUSG00000025198	Erlin1	Inv1	17.45
ENSMUSG00000043822	Adamtsl5	Inv1	17.45
ENSMUSG00000056155	Nanos3	Inv1	17.45
ENSMUSG00000100210	Hist1h3f	Inv1	17.45
ENSMUSG00000046387	Pcdhb17	Inv1	17.45
ENSMUSG00000075284	Wipf1	Inv1	17.45
ENSMUSG00000020758	Itgb4	Inv1	17.45
ENSMUSG00000061232	H2-K1	Inv1	17.45
ENSMUSG00000026304	Rab17	Inv1	17.45
ENSMUSG00000001334	Fndc5	Inv1	17.45
ENSMUSG00000028803	Nipal3	Inv1	17.45
ENSMUSG00000043432	Leng9	Inv1	17.45
ENSMUSG00000049321	Zfp2	Inv1	17.45
ENSMUSG00000025384	Faap100	Inv1	17.45
ENSMUSG00000022791	Tnk2	Inv1	17.45
ENSMUSG00000028582	Cc2d1b	Inv1	17.45
ENSMUSG00000018143	Mafk	Inv1	17.45
ENSMUSG00000038074	Fkbp14	Inv1	17.45
ENSMUSG00000047098	Rnf31	Inv1	17.45
ENSMUSG00000024659	Anxa1	Inv1	17.45
ENSMUSG00000026471	Mr1	Inv1	17.45
ENSMUSG00000044349	Snhg11	Inv1	17.45
ENSMUSG00000028980	H6pd	Inv1	17.45
ENSMUSG00000028883	Sema3a	Inv1	17.45
ENSMUSG00000070527	Mkrn3	Inv1	17.45
ENSMUSG00000067276	Capn6	Inv1	17.45
ENSMUSG00000028042	Zbtb7b	Inv1	17.45
ENSMUSG00000070605	Zfp992	Inv1	17.45
ENSMUSG00000015377	Dennd6b	Inv1	17.45
ENSMUSG00000029047	Pex10	Inv1	17.45
ENSMUSG00000054434	Tmem120b	Inv1	17.45
ENSMUSG00000085111	Ascl4	Inv1	17.45
ENSMUSG00000033885	Pxk	Inv1	17.45
ENSMUSG00000097431	Gm26782	Inv1	17.45
ENSMUSG00000051367	Six1	Inv1	17.45
ENSMUSG00000097748	Gm26533	Inv1	17.45
ENSMUSG00000037847	Nmrk1	Inv1	17.45
ENSMUSG00000026107	Nabp1	Inv1	17.45
ENSMUSG00000017897	Eya2	Inv1	17.45
ENSMUSG00000078899	Gm4631	Inv1	17.45
ENSMUSG00000090053	Pakap	Inv1	17.45
ENSMUSG00000046862	Pramef8	Inv1	17.45
ENSMUSG00000052955	Cpvl	Inv1	17.45
ENSMUSG00000070304	Scn2b	Inv1	17.45
ENSMUSG00000032417	Rwdd2a	Inv1	17.45
